# Supplementary material for: The skin transcriptome in hidradenitis suppurativa uncovers an antimicrobial and sweat gland gene signature which has distinct overlap with wounded skin
Source: PLoS One. 2019 May 6;14(5):e0216249. doi: 10.1371/journal.pone.0216249 (PMC6502346; doi:10.1371/journal.pone.0216249)
Supplement: S1 Table — (XLSX) [file pone.0216249.s001.xlsx]

## Sheet: 2016_Blok_DE_genes
Gene	log2FC	AveExpr	AveLS	AveNL	p-value	adj.p-value
PIP	-5.16672	9.22224	6.63888	11.8056	6.82391e-06	0.00102293
DCD	-4.90067	10.2944	7.84404	12.7447	0.000201007	0.00439208
S100A7A	4.85891	8.68609	11.1155	6.25664	4.37641e-05	0.0020424
IGH@ /// IGHG1 /// IGHM /// IGHV4-31 /// LOC100290146	4.67228	9.45046	11.7866	7.11432	0.00011437	0.00327481
SCGB2A2	-4.63792	10.0843	7.76537	12.4033	0.000344158	0.00593552
ADIPOQ	-4.47882	8.04192	5.80252	10.2813	4.17578e-06	0.000893495
SERPINB4	4.29585	6.48576	8.63368	4.33784	0.000147584	0.00374715
ADAMDEC1	3.8831	6.64668	8.58823	4.70513	3.87498e-06	0.000879001
THRSP	-3.87279	8.16482	6.22842	10.1012	0.00150416	0.0142951
IGK@ /// IGKC /// IGKV3-20 /// LOC100291682	3.81056	8.79996	10.7052	6.89468	0.000303972	0.00552713
WIF1	-3.75785	8.21521	6.33628	10.0941	3.15081e-06	0.000804627
TSPAN8	-3.75703	8.28438	6.40587	10.1629	2.10581e-05	0.00151537
DEFB4A	3.75262	8.55884	10.4352	6.68253	7.56888e-05	0.00263363
	3.71649	8.27456	10.1328	6.41632	0.00072071	0.00914052
IGK@ /// IGKC	3.69558	7.0302	8.87799	5.18242	0.000799971	0.00972698
IGK@ /// IGKC /// IGKV3D-15	3.64451	8.08029	9.90255	6.25804	0.000386229	0.00634084
SCGB1D2	-3.62388	8.44261	6.63067	10.2545	6.9009e-05	0.00250819
IGKC	3.6174	8.98684	10.7955	7.17814	0.000371412	0.00620227
IGLV1-44	3.59325	7.79917	9.59579	6.00254	0.000562717	0.00790403
SERPINB4	3.54459	8.88043	10.6527	7.10814	3.75662e-05	0.00191224
S100A9	3.48758	9.16562	10.9094	7.42183	4.8829e-06	0.000916205
LOC100293679	3.43846	6.68283	8.40206	4.9636	0.000721428	0.00914052
TDO2	3.39216	6.33215	8.02823	4.63607	0.000109619	0.00320813
	3.38115	6.95118	8.64176	5.26061	0.00145778	0.014036
PLIN1	-3.37883	6.93385	5.24444	8.62327	3.36216e-06	0.00082169
IGK@ /// IGKC /// LOC652493 /// LOC652694	3.3634	8.46576	10.1475	6.78406	0.000788512	0.00964437
IGK@ /// IGKC /// LOC100291464	3.34285	9.18141	10.8528	7.50998	0.000907996	0.0105114
IGKV4-1	3.30406	8.01462	9.66665	6.36258	0.000770279	0.00950718
LOC100287723	3.27343	8.55344	10.1902	6.91672	0.000473474	0.00716841
IGHA1 /// IGHG1 /// IGHM /// IGHV3-23 /// IGHV4-31 /// LOC100290375	3.1901	6.87056	8.46561	5.27551	0.000898168	0.0104418
CCL18	3.17799	8.86796	10.457	7.27896	1.89923e-06	0.000704588
SERPINB3	3.16808	9.48315	11.0672	7.89911	1.99865e-05	0.00148398
IGKV1D-13	3.16101	8.79967	10.3802	7.21916	0.000631082	0.00849465
LOC100293440	3.1463	7.68124	9.25439	6.10809	0.0023963	0.0192597
	3.1435	6.91025	8.482	5.3385	0.000718628	0.00912746
HMGCS2	-3.14128	7.1676	5.59696	8.73825	6.56318e-07	0.000494109
	3.09328	9.48038	11.027	7.93374	0.00204142	0.0173483
IGK@ /// IGKC /// LOC652493	3.09002	8.3089	9.85391	6.76388	0.00134929	0.0133804
TCN1	3.08839	6.53759	8.08178	4.99339	0.000374419	0.0062323
	3.08291	8.5844	10.1259	7.04295	0.000820689	0.00989027
AKR1B10	3.05442	8.94184	10.469	7.41463	5.00371e-06	0.000918764
LOC100290557	3.05312	7.48623	9.01279	5.95967	0.00138696	0.0136179
CYAT1	3.03472	7.29573	8.81309	5.77837	0.00240722	0.0193034
LOC100130100 /// LOC100291464	3.02445	8.25138	9.76361	6.73915	0.00105639	0.011534
IGLV2-23 /// LOC100293440	3.02299	7.50065	9.01215	5.98915	0.00196554	0.0169098
CXCL1	3.01312	6.7319	8.23845	5.22534	0.000380329	0.00629208
	3.0109	8.53556	10.041	7.03011	0.00291924	0.0218662
LGR5	-2.99645	7.39916	5.90093	8.89738	1.02149e-05	0.001142
IGHG1 /// LOC100293559	2.98859	6.11693	7.61122	4.62263	0.00175625	0.0157421
SERPINB3	2.98442	9.33164	10.8238	7.83943	2.49131e-05	0.00162337
BTC	-2.98154	8.49225	7.00148	9.98302	1.1849e-05	0.00118875
S100A8	2.98108	11.7733	13.2638	10.2828	2.48359e-05	0.00162116
IGHD /// LOC100290059 /// LOC100292999	2.96906	6.85764	8.34217	5.37311	0.00043167	0.00678501
S100A8	2.94342	11.8789	13.3506	10.4071	2.90635e-05	0.00172465
MMP12	2.94317	5.71864	7.19022	4.24705	0.00254022	0.0199621
CCL18	2.91663	8.55195	10.0103	7.09363	3.96673e-06	0.000882487
IGLV3-19	2.90683	7.77956	9.23298	6.32615	0.00275779	0.0210301
GZMB	2.905	7.021	8.4735	5.5685	6.03568e-06	0.000952743
	-2.88081	8.4519	7.01149	9.8923	8.0973e-05	0.00274165
C7	-2.87899	8.85865	7.41915	10.2981	0.000275816	0.00523867
LOC652493	2.87391	8.67554	10.1125	7.23858	0.00113653	0.012042
IGLV2-23	2.87124	8.00024	9.43586	6.56462	0.00119087	0.0124128
IGHA1 /// IGHG1 /// IGHM /// LOC100290293	2.87113	6.59137	8.02693	5.1558	0.000727849	0.009188
	2.84274	7.14494	8.56631	5.72357	0.00447418	0.0289513
SLAMF7	2.8342	7.78949	9.20659	6.37239	0.000157031	0.00386152
POU2AF1	2.79328	8.28923	9.68587	6.89259	0.00325119	0.0235188
	2.78662	8.39029	9.7836	6.99698	4.30194e-07	0.00048314
IGK@ /// IGKC	2.77649	5.95168	7.33993	4.56344	0.00192718	0.0166883
FABP7	-2.76402	7.46118	6.07917	8.84319	5.76775e-05	0.00228789
IGK@ /// IGKC /// IGKV3-20 /// LOC100291682	2.7639	11.2399	12.6218	9.85792	0.000719148	0.00912957
IGH@ /// IGHA1 /// IGHA2 /// IGHG1 /// IGHG2 /// IGHG3 /// IGHM /// IGHV4-31 /// LOC100126583 /// LOC100290036	2.76313	7.40107	8.78263	6.0195	0.0040649	0.0272297
IGLC1 /// IGLL5 /// IGLV3-16 /// IGLV3-25	2.73896	7.86603	9.23552	6.49655	0.0124547	0.057462
IGH@ /// IGHA1 /// IGHA2 /// IGHD /// IGHG1 /// IGHG2 /// IGHG3 /// IGHM /// IGHV4-31 /// LOC100126583 /// LOC100290320 /// LOC100291190	2.71504	7.30887	8.66639	5.95135	0.00306566	0.0225935
ADAM12	2.71499	7.34272	8.70022	5.98522	0.000247796	0.00492277
IGL@	2.70369	7.90201	9.25385	6.55016	0.00214538	0.0179106
IGK@ /// IGKC	2.70228	11.1866	12.5377	9.83546	0.000878117	0.0102984
IGK@ /// IGKC	2.69921	11.1494	12.499	9.79981	0.00107751	0.0116783
IGL@	2.68726	8.17513	9.51876	6.8315	0.00309876	0.0227659
	2.68282	7.0923	8.43371	5.75089	0.000425136	0.00673725
LOC96610	2.67916	7.02278	8.36236	5.6832	0.00247013	0.0196146
	2.67382	7.3601	8.69701	6.02318	0.000983194	0.0110152
MMP3	2.66804	6.67199	8.00601	5.33797	0.00384621	0.0262527
	-2.65607	9.72318	8.39515	11.0512	0.000475333	0.00719023
BTC	-2.64999	7.66163	6.33664	8.98663	2.52119e-05	0.0016292
CYAT1	2.60058	7.14747	8.44776	5.84718	0.00263373	0.0204446
FABP4	-2.59518	6.089	4.79141	7.38658	0.000182447	0.00416686
SP8	-2.57719	6.88535	5.59675	8.17395	8.11754e-06	0.00108727
RGS1	2.56308	6.6578	7.93935	5.37626	1.82034e-05	0.00143751
PI3	2.55769	10.5485	11.8274	9.26967	3.78246e-05	0.00191731
IGLJ3	2.54565	8.66968	9.94251	7.39685	0.00274265	0.0209588
IGHA1 /// IGHD /// IGHG1 /// IGHG3 /// IGHM /// IGHV4-31 /// LOC100290320 /// LOC100291190	2.53284	7.9292	9.19562	6.66278	0.00376132	0.0258718
IGKV3-20	2.53132	7.01217	8.27782	5.74651	0.000547809	0.00779391
IGH@ /// IGHA1 /// IGHA2 /// IGHD /// IGHG1 /// IGHG3 /// IGHM /// IGHV4-31 /// LOC100290320 /// LOC100291190	2.53095	7.2269	8.49237	5.96142	0.00156588	0.0146789
LTF	2.53045	8.55409	9.81932	7.28887	0.000472026	0.0071528
IGLV1-44 /// LOC100290557	2.52706	7.13101	8.39454	5.86748	0.00274868	0.0209865
IGK@ /// IGKC	2.51964	11.4737	12.7335	10.2139	0.000928721	0.0106587
	2.50347	8.37124	9.62298	7.11951	0.00117669	0.0123009
IGH@ /// IGHA1 /// IGHA2 /// IGHG1 /// IGHG3 /// IGHM /// IGHV4-31	2.48755	6.93886	8.18263	5.69508	0.00125923	0.0128178
PI3	2.48418	10.1696	11.4117	8.92748	2.24382e-05	0.00156807
IGHM	2.48375	7.03069	8.27256	5.78882	0.00188887	0.0164839
IGHM	2.48318	6.37651	7.6181	5.13492	0.00232421	0.0188863
SPRR2B	2.47815	10.985	12.2241	9.74591	1.06436e-05	0.00114824
ATP6V0A4	-2.47108	7.94407	6.70853	9.17962	0.001128	0.0119889
FCRL5	2.45761	5.09717	6.32598	3.86837	0.00236176	0.0190917
TMPRSS4	2.45509	7.38836	8.61591	6.16082	4.39368e-06	0.000899013
FBN2	2.43983	7.73771	8.95762	6.51779	5.44245e-05	0.00222951
IGH@ /// IGHA1 /// IGHA2 /// IGHD /// IGHG1 /// IGHG3 /// IGHG4 /// IGHM /// IGHV3-23 /// LOC100126583 /// LOC100290146 /// LOC652128	2.43705	6.60754	7.82606	5.38902	0.00391349	0.0265465
IGL@	2.41875	11.0348	12.2442	9.8254	0.00198646	0.0170131
LOC100290557	2.41453	7.38917	8.59643	6.1819	0.00298532	0.0221981
IGHA1 /// IGHD /// IGHG1 /// IGHG3 /// IGHM /// IGHV1-69 /// IGHV3-23 /// IGHV4-31 /// LOC100126583 /// LOC100290375	2.38678	7.44719	8.64058	6.2538	0.00433215	0.028374
FABP4	-2.38384	9.62605	8.43413	10.818	0.000206911	0.00446435
KRT16	2.38255	9.75671	10.948	8.56543	0.000223516	0.0046683
LYZ	2.38251	8.19005	9.38131	6.9988	1.7055e-07	0.000372415
CYAT1 /// IGLV1-44	2.38191	11.097	12.2879	9.90602	0.0020441	0.0173554
FGFBP2	-2.37602	7.48903	6.30102	8.67705	2.10017e-05	0.00151537
	2.37328	5.70518	6.89182	4.51854	0.000557186	0.00786258
CLDN8	-2.36956	8.76415	7.57937	9.94893	0.000466334	0.0070947
	2.3648	6.60991	7.79231	5.42751	0.000333637	0.00582816
FCGR1B	2.36284	6.35304	7.53446	5.17162	2.56776e-05	0.00163534
ERBB4	-2.35661	6.58061	5.40231	7.75892	3.14322e-05	0.00176781
MGC29506	2.33626	5.6343	6.80243	4.46617	0.00196821	0.0169242
IGK@ /// IGKC	2.33248	10.6003	11.7665	9.43404	0.00136847	0.013511
TNFRSF17	2.32624	6.17349	7.33661	5.01037	0.00495043	0.0309279
C6orf26	-2.32406	7.61353	6.4515	8.77556	1.04533e-07	0.000372415
SLAMF7	2.30876	5.69873	6.85311	4.54435	0.000752798	0.00936765
THEMIS	2.30447	6.49623	7.64847	5.344	3.72038e-05	0.00191224
	-2.30338	9.16362	8.01193	10.3153	0.000228172	0.00471779
IGLV1-44	2.30028	9.71657	10.8667	8.56643	0.00108739	0.0117308
S100A7	2.28852	12.5989	13.7431	11.4546	6.91653e-05	0.00250819
MMP1	2.28828	7.02372	8.16785	5.87958	0.0186892	0.0759813
HIF3A	-2.28547	6.18727	5.04454	7.33001	1.59395e-06	0.000676512
SEMA3E	-2.28318	6.7644	5.62281	7.90598	0.000279384	0.00526528
IGHG1	2.2818	5.51778	6.65868	4.37688	0.0032033	0.023318
CA6	-2.27544	8.7607	7.62298	9.89842	0.000110477	0.00321681
KYNU	2.275	7.36883	8.50633	6.23133	2.57824e-05	0.00163734
SAMSN1	2.26662	7.22399	8.3573	6.09068	1.92597e-05	0.00145839
IGLJ3	2.26382	8.39903	9.53094	7.26712	0.00350406	0.0247289
	2.2628	7.4292	8.5606	6.2978	0.00190536	0.0165812
IGL@	2.25707	11.5193	12.6478	10.3908	0.00159938	0.014855
SPRR2C	2.24855	6.80943	7.9337	5.68515	3.54309e-05	0.00187593
CD28	2.23884	6.79422	7.91364	5.6748	1.72982e-05	0.00140696
FABP7	-2.23622	7.4532	6.33509	8.57132	7.63142e-05	0.00264465
IGLV3-19	2.22227	7.97052	9.08165	6.85938	0.00512545	0.0316269
IGH@ /// IGHA1 /// IGHA2 /// LOC100126583	2.21069	9.93608	11.0414	8.83073	0.00547931	0.0330199
IL7R	2.20676	8.77677	9.88015	7.67339	3.55843e-05	0.0018801
KIAA1244	-2.19595	8.12609	7.02812	9.22407	1.04537e-05	0.00114451
MSMB	-2.17824	8.25362	7.1645	9.34274	0.00079015	0.00965501
KRT77	-2.1733	11.4871	10.4005	12.5738	0.000754334	0.00937697
THRSP	-2.16912	6.33953	5.25497	7.42409	0.00237919	0.0191723
MGC29506	2.16662	7.13108	8.21439	6.04778	0.000899217	0.0104507
SOCS3	2.16607	10.2144	11.2975	9.13142	1.32219e-05	0.00124722
IGH@ /// IGHA1 /// IGHA2 /// IGHD /// IGHG1 /// IGHG3 /// IGHG4 /// IGHM /// IGHV4-31 /// LOC100126583 /// LOC652128	2.16275	6.95349	8.03486	5.87212	0.00655562	0.0371978
C9orf152	-2.13392	5.49852	4.43156	6.56548	1.09034e-05	0.00116169
CXCL10	2.12578	6.78966	7.85255	5.72677	2.71126e-06	0.000781707
ADH1B	-2.11245	8.75038	7.69415	9.80661	0.00297563	0.0221672
CHI3L2	2.10471	7.21932	8.27168	6.16697	3.1505e-05	0.00176781
FLJ40330	2.10011	6.68168	7.73174	5.63163	0.00790918	0.0422558
MIR155HG	2.09969	5.81635	6.86619	4.7665	0.00024696	0.00491761
IGK@ /// IGKC /// LOC652493 /// LOC652694	2.09082	5.902	6.94741	4.85658	0.00126621	0.0128467
	2.08912	6.53775	7.58232	5.49319	0.00211992	0.0177666
	2.08852	6.73325	7.77752	5.68899	0.00197017	0.0169326
SELE	2.07518	7.36792	8.40551	6.33033	0.000311817	0.00560651
LOC100287927	2.0743	4.82741	5.86456	3.79026	0.00871583	0.0451209
CFB	2.07328	8.68497	9.72161	7.64832	2.91532e-07	0.000385472
CD274	2.06803	6.89657	7.93058	5.86255	0.000194293	0.00432044
S100A12	2.06412	6.34812	7.38018	5.31606	0.00867593	0.0449659
ADH1B	-2.05666	9.82815	8.79982	10.8565	0.0050935	0.031511
PM20D1	-2.05495	7.10195	6.07447	8.12942	0.0275725	0.0989237
FAM46C	2.05472	6.70832	7.73568	5.68096	0.00311936	0.0228814
IGH@ /// IGHA1 /// IGHD /// IGHG1 /// IGHG3 /// IGHG4 /// IGHM /// IGHV3-23 /// IGHV4-31 /// LOC100290146 /// LOC100290528	2.05375	6.66368	7.69056	5.63681	0.00645682	0.0368155
	2.04481	6.54321	7.56562	5.52081	0.00231194	0.0188341
RGS1	2.03986	7.07014	8.09007	6.05021	4.48374e-06	0.000899013
	2.03978	5.48683	6.50672	4.46694	0.00405259	0.027172
IGLV1-44 /// LOC100290557	2.03964	6.355	7.37482	5.33518	0.00465233	0.0296767
CCL20	2.02793	6.34387	7.35784	5.32991	0.00202844	0.0172808
C2orf40	-2.0257	7.9026	6.88975	8.91545	0.00229248	0.0187229
SCARA5	-2.02179	9.68926	8.67836	10.7002	0.000221662	0.00464653
	2.02123	6.65646	7.66708	5.64585	0.00111309	0.0118876
SCIN	-2.01398	7.50138	6.49439	8.50837	6.53801e-06	0.00100043
PPARGC1A	-2.00824	8.97584	7.97172	9.97996	3.73582e-05	0.00191224
LCN2	2.0022	9.06213	10.0632	8.06103	0.000299717	0.0054784
PPP1R1A	-2.00212	6.77192	5.77085	7.77298	3.90731e-05	0.0019581
SLC6A1	1.99966	5.44267	6.4425	4.44284	5.65188e-05	0.00226944
PLAC8	1.99464	6.65422	7.65154	5.6569	0.000367786	0.00616989
RERGL	-1.99282	6.93835	5.94194	7.93476	0.000262482	0.00509425
CXCL2	1.99243	6.04754	7.04375	5.05132	0.000596991	0.0082006
CCL2	1.9818	8.63122	9.62212	7.64032	5.92172e-05	0.00232571
IGHG1 /// IGHM /// LOC100133862	1.97938	6.04075	7.03044	5.05105	0.00337967	0.0241184
FCGR1A /// FCGR1C	1.97758	7.07015	8.05894	6.08136	1.87143e-05	0.00144972
CTLA4	1.97635	5.95705	6.94523	4.96888	0.000145093	0.00372241
CXCL9	1.97482	6.85477	7.84218	5.86735	0.00160965	0.0149156
CHN1	1.96654	8.26484	9.24811	7.28157	1.40189e-05	0.00127192
IGLL1 /// IGLL3 /// LOC91316	1.96502	9.06651	10.049	8.084	0.00340258	0.0242349
PCOLCE2	-1.96309	8.4516	7.47005	9.43315	0.000385603	0.0063326
RGS18	1.95705	6.96609	7.94462	5.98757	0.000256792	0.00503115
TRBC1	1.94812	8.15377	9.12783	7.17971	0.00018316	0.00417295
ST8SIA4	1.94502	6.90963	7.88214	5.93712	2.00868e-05	0.00148398
KLRB1	1.94277	7.57963	8.55102	6.60825	4.58163e-05	0.00208314
	-1.94209	7.74332	6.77228	8.71437	0.000333384	0.00582816
FAM46C	1.93302	8.09754	9.06405	7.13103	0.00579408	0.0342602
EGFL6	1.92699	7.63053	8.59402	6.66703	0.00343958	0.0244411
	-1.92398	7.22899	6.267	8.19098	0.000148269	0.00375714
AGR3	-1.92254	6.84413	5.88286	7.8054	0.00131386	0.0131608
ANKFN1	-1.92092	5.54362	4.58316	6.50408	3.63627e-06	0.000852326
SCARA5	-1.91884	9.96853	9.00912	10.928	0.000524718	0.00758356
SOD2	1.91708	9.36449	10.323	8.40595	2.63281e-05	0.00164366
	1.91626	6.98178	7.93991	6.02365	0.00819823	0.0432621
ADAM12	1.91462	6.46382	7.42113	5.50652	0.00244352	0.0194934
CIDEC	-1.91062	6.717	5.76168	7.67231	4.49951e-05	0.00206656
SCGB2A1	-1.90842	6.66026	5.70605	7.61447	0.00024222	0.00488103
CCL3 /// CCL3L1 /// CCL3L3	1.90688	6.28256	7.236	5.32912	0.00651539	0.0370515
ADCYAP1	1.90498	5.82247	6.77496	4.86998	0.000659976	0.00872168
C5orf46	-1.90168	10.6009	9.65005	11.5517	9.53356e-06	0.00110918
CXCR4	1.89838	6.01359	6.96278	5.0644	7.24881e-05	0.00256378
CHRDL1	-1.89731	9.5285	8.57985	10.4772	0.000957021	0.010832
SERPINA1	1.88906	7.94754	8.89207	7.00301	0.000367322	0.00616989
PLA2G2A	1.88896	10.2049	11.1494	9.26042	0.00118347	0.0123489
LILRB1	1.88846	6.83235	7.77658	5.88812	0.000244525	0.00489877
PPP1R1B	-1.88733	6.72487	5.78121	7.66854	0.000137758	0.00362438
KRT19	-1.88644	7.50961	6.56639	8.45283	0.000516966	0.00752212
MSMB	-1.88347	7.55938	6.61765	8.50112	0.00102194	0.0113003
OAS2	1.87618	6.85216	7.79025	5.91407	1.10211e-05	0.00116278
FCGR1A	1.87022	6.59338	7.52849	5.65828	4.24832e-05	0.00201916
LPL	-1.86667	6.89538	5.96205	7.82872	6.43808e-05	0.00241986
TRBC1	1.86468	7.93108	8.86342	6.99874	0.000115185	0.0032857
ZIC1	-1.86362	6.20025	5.26844	7.13205	8.19083e-05	0.00276063
SASH3	1.86278	7.33184	8.26323	6.40045	1.06305e-05	0.00114824
IGLV1-44 /// LOC100290557	1.86209	5.32248	6.25352	4.39143	0.00494099	0.0308951
	1.86011	5.69345	6.6235	4.76339	0.000223038	0.004668
DNER	-1.85994	7.93285	7.00288	8.86282	0.00170393	0.0154643
CCR2	1.85602	7.52877	8.45678	6.60076	1.74199e-05	0.00140918
	-1.85558	7.26797	6.34018	8.19576	0.000900874	0.0104606
IGLV6-57	1.85419	5.76385	6.69095	4.83675	0.00527559	0.0322482
	-1.85132	6.08627	5.16062	7.01193	0.00226336	0.0185586
P2RY8	1.8451	8.30548	9.22803	7.38293	0.000380998	0.00629496
HBA1 /// HBA2	-1.84492	9.34299	8.42053	10.2655	0.00010319	0.00310228
CH25H	1.84298	7.51362	8.43511	6.59212	8.85317e-05	0.00287095
	1.84252	8.14963	9.07089	7.22838	0.00912689	0.0466042
	-1.83438	6.28238	5.36518	7.19957	9.21827e-06	0.00110549
IL24	1.83308	5.38602	6.30256	4.46948	0.00765291	0.0413019
SERPINA1	1.83139	7.32992	8.24562	6.41422	0.000543511	0.00775948
HBA1 /// HBA2	-1.82514	8.74189	7.82932	9.65446	0.000137214	0.0036156
IGH@ /// IGHA1 /// IGHA2 /// IGHG1 /// IGHG3 /// IGHM /// IGHV3-23 /// IGHV4-31 /// LOC100290375	1.82418	7.16266	8.07475	6.25057	0.00329582	0.0237305
HAS3	1.82245	6.76599	7.67722	5.85476	0.00018917	0.00425536
SOD2	1.81914	8.47072	9.38029	7.56115	3.41402e-05	0.00183784
	-1.81829	7.61997	6.71082	8.52912	0.00103232	0.0113698
FREM2	-1.81823	7.37398	6.46486	8.28309	0.000357848	0.0060741
FCRL5	1.81748	4.35834	5.26708	3.4496	0.00453173	0.0292056
THY1	1.81196	8.75546	9.66144	7.84948	4.51008e-06	0.000899013
GPR65	1.81084	6.98887	7.89429	6.08345	0.000142401	0.00368289
MIR21	1.81028	9.19397	10.0991	8.28883	5.34265e-06	0.000918764
MFSD4	-1.80873	7.74356	6.83919	8.64792	0.000191189	0.00428468
AIM2	1.80821	5.58567	6.48977	4.68156	0.000303002	0.00551337
	1.80665	7.09505	7.99838	6.19173	0.000256607	0.00502944
GPR171	1.80361	7.69625	8.59805	6.79445	4.91749e-05	0.00213272
	1.79923	9.28855	10.1882	8.38893	9.47402e-06	0.00110803
TMEM213	-1.79793	6.68364	5.78468	7.58261	0.000576567	0.00802912
KIAA0125	1.79722	5.30718	6.20579	4.40857	0.00418807	0.02772
SPP1	1.79642	6.14121	7.03942	5.243	0.0155595	0.0669075
ITGA4	1.79465	6.61744	7.51476	5.72012	1.29523e-05	0.0012334
ERBB4	-1.79159	6.26233	5.36654	7.15813	3.66225e-05	0.00189991
CXCL13	1.7914	5.37055	6.26625	4.47485	0.0158591	0.0678394
SEL1L3	1.79043	6.34173	7.23695	5.44652	0.00282956	0.0214355
LEP	-1.79013	6.49892	5.60385	7.39398	0.000207584	0.00447138
EPSTI1	1.78836	6.58802	7.4822	5.69384	3.72695e-06	0.000854167
HBA1 /// HBA2	-1.78542	8.37682	7.48411	9.26953	0.000232047	0.00477219
PXDN	1.78329	8.92008	9.81173	8.02844	2.35415e-06	0.000754014
CLEC4E	1.78062	6.47395	7.36426	5.58364	0.00370625	0.0256744
KYNU	1.77965	6.5544	7.44422	5.66457	0.000115596	0.00328822
PTPRC	1.77505	7.57442	8.46194	6.68689	0.000103038	0.00310228
IL1F7	-1.77396	9.53707	8.65008	10.424	0.00130877	0.01312
ZBTB16	-1.76781	7.38187	6.49797	8.26578	8.95294e-05	0.00289271
LILRB2	1.76772	7.16904	8.0529	6.28518	2.35008e-05	0.00158559
OASL	1.76717	6.52225	7.40584	5.63867	0.000407158	0.00655712
IGL@	1.7669	5.0345	5.91795	4.15105	0.0148996	0.0651129
	1.76677	6.37119	7.25458	5.48781	5.53212e-06	0.000918764
	1.76582	4.64975	5.53266	3.76685	0.00769039	0.0414404
ST8SIA4	1.76487	6.48845	7.37088	5.60602	0.000147261	0.00374644
CLDN23	-1.7623	8.98647	8.10532	9.86762	2.35352e-06	0.000754014
ASPN	1.75874	6.81874	7.69811	5.93937	7.4228e-05	0.0026027
IL2RG	1.75819	7.95193	8.83103	7.07284	1.11046e-05	0.00116278
MYOC	-1.75698	5.80943	4.93095	6.68792	5.91754e-05	0.00232571
IL23A /// TRBV19	1.75613	7.91187	8.78993	7.0338	0.000212304	0.00452352
RGS4	1.75422	5.91646	6.79357	5.03935	0.00817157	0.0431967
MUCL1	-1.75174	11.697	10.8212	12.5729	5.39793e-05	0.00222393
HBA1 /// HBA2	-1.74531	8.47135	7.5987	9.34401	0.000100349	0.00306952
FYB	1.74429	8.35674	9.22888	7.48459	4.25327e-05	0.00201916
JAK3	1.74182	7.61023	8.48114	6.73932	6.90723e-05	0.00250819
WDR72	-1.73648	6.66721	5.79897	7.53545	0.00104352	0.011459
	1.73602	6.79853	7.66655	5.93052	0.000519527	0.00753599
KRT6A /// KRT6B /// KRT6C	1.73004	11.1905	12.0555	10.3255	0.000532364	0.00765544
FPR3	1.72808	7.5533	8.41735	6.68926	5.85024e-06	0.0009428
CD48	1.72801	7.67254	8.53655	6.80854	0.000118393	0.00333596
CXCL6	1.72718	5.1508	6.01439	4.28722	0.00748613	0.0407053
IL8	1.72451	6.41042	7.27267	5.54816	0.0526634	0.155005
THY1	1.72328	8.52328	9.38492	7.66164	3.1309e-06	0.000804627
CCL8	1.72136	8.30401	9.16469	7.44333	5.83581e-05	0.00230421
	-1.72092	6.98247	6.12201	7.84292	2.46752e-05	0.00161475
SULF1	1.71957	8.78186	9.64165	7.92208	0.000212832	0.00453143
KRT79	-1.71515	7.79352	6.93595	8.65109	0.00796759	0.042479
SNX10	1.70878	8.943	9.79738	8.08861	7.87028e-06	0.00106521
HBA1 /// HBA2	-1.70849	8.74997	7.89572	9.60422	8.32074e-05	0.0027729
GZMK	1.70707	6.74958	7.60312	5.89605	0.00153187	0.0144731
GPR183	1.70304	8.30587	9.15739	7.45435	1.02933e-05	0.001142
IGHA1 /// IGHV4-31 /// LOC100290006	1.7025	5.90187	6.75312	5.05062	0.00601262	0.0351454
HBA1 /// HBA2	-1.70061	8.51545	7.66515	9.36575	0.000130701	0.00352504
CD53	1.70011	9.35865	10.2087	8.50859	2.16065e-05	0.00154355
PRG4	-1.69631	5.64458	4.79642	6.49273	0.00231915	0.018872
LOC91316	1.69608	9.09662	9.94466	8.24858	0.00220185	0.0182427
IL1B	1.69555	6.91146	7.75923	6.06368	0.00904343	0.0463055
AQP5	-1.6937	6.64092	5.79407	7.48777	0.00252332	0.0198809
FKBP11	1.69279	7.8043	8.6507	6.95791	0.000245705	0.00490837
TMEM132C	-1.69088	6.41957	5.57413	7.26501	0.00045261	0.00698167
KLHL6	1.68976	4.96247	5.80735	4.11759	0.00114527	0.0120872
TFEC	1.68523	6.05387	6.89648	5.21125	0.000305517	0.00554544
INSM1	-1.68417	5.48701	4.64492	6.32909	0.000140277	0.00366448
AQPEP	-1.68165	6.27791	5.43708	7.11874	9.97648e-05	0.00306407
C12orf39	-1.68085	4.30292	3.46249	5.14334	0.000150913	0.00378596
PRND	1.67991	6.49968	7.33963	5.65972	0.00212523	0.0177995
FAM83A	1.67915	7.91179	8.75137	7.07222	2.7625e-05	0.00167185
ADAM19	1.67517	8.43037	9.26795	7.59278	1.83811e-05	0.0014427
GPR68	1.67321	8.33898	9.17558	7.50238	2.11282e-05	0.00151537
SLC1A6	-1.67219	6.45981	5.62372	7.29591	1.21655e-06	0.000609125
SAMSN1	1.66909	5.10379	5.93834	4.26925	0.000244292	0.00489753
RHPN2	-1.66875	8.54536	7.71098	9.37973	0.00134348	0.0133486
KIAA1324	-1.65927	7.58115	6.75152	8.41078	0.00363849	0.0253445
IFI27	1.65822	9.7366	10.5657	8.90749	2.43614e-05	0.0016134
GLUL	1.65725	5.6814	6.51002	4.85277	2.56661e-05	0.00163534
KYNU	1.65723	6.49039	7.31901	5.66178	0.000195725	0.00434293
BIRC3	1.65545	7.82223	8.64995	6.9945	1.55511e-05	0.00132769
CLDN23	-1.65259	10.5114	9.68506	11.3377	6.87958e-07	0.000494109
MS4A1	1.64893	5.80259	6.62705	4.97812	0.0424348	0.133429
PTPN22	1.64852	6.84846	7.67272	6.0242	0.000621392	0.00840434
	1.64776	4.85487	5.67875	4.03098	0.00381716	0.0261095
SERHL /// SERHL2	-1.64738	6.72315	5.89945	7.54684	9.04017e-05	0.00290632
IGHM /// LOC652494	1.64538	6.5637	7.38639	5.74101	0.0032175	0.023362
TMPRSS11D	1.64412	6.63748	7.45954	5.81542	0.000914714	0.0105618
TFEC	1.64365	6.19414	7.01596	5.37232	0.000191756	0.00429179
	1.64191	6.49508	7.31603	5.67412	4.25566e-05	0.00201916
DERL3	1.64087	6.38004	7.20048	5.55961	0.00202533	0.01726
LCE3D	1.63871	11.3861	12.2054	10.5667	4.16234e-06	0.000893495
COL4A4	1.63862	7.32214	8.14145	6.50283	0.000426835	0.00674875
GRB14	-1.63852	6.45092	5.63165	7.27018	0.000261281	0.00508456
SELL	1.63648	7.5107	8.32894	6.69246	0.00409762	0.0273601
FCRL5	1.63498	4.09707	4.91455	3.27958	0.00671735	0.0378242
CYAT1 /// IGLV1-44 /// IGLV7-43	1.63301	6.11971	6.93622	5.30321	0.00321501	0.0233505
IGHV3-48 /// IGKV3-20	1.63282	6.21491	7.03132	5.3985	0.00815312	0.0431363
SPINK1	-1.63213	5.49841	4.68235	6.31448	9.71078e-06	0.00111776
GPX2	1.63173	8.83442	9.65028	8.01855	8.95126e-05	0.00289271
ITGAL	1.62658	7.06345	7.87674	6.25016	7.5529e-05	0.00263162
IGHA1 /// IGHG1 /// IGHG3 /// IGHM /// IGHV4-31 /// LOC652494	1.62492	6.89464	7.7071	6.08218	0.00768896	0.0414404
CCR5	1.62446	6.33362	7.14585	5.52138	8.29539e-06	0.00109027
LAX1	1.62363	4.98882	5.80063	4.177	0.00399634	0.0269385
ACTG2	-1.62223	8.71984	7.90872	9.53095	0.00580442	0.0343056
	-1.6197	7.27437	6.46452	8.08422	2.60502e-05	0.0016384
TNIP3	1.61885	4.40333	5.21275	3.59391	0.00274229	0.0209588
PTPRC	1.61878	9.6097	10.4191	8.80032	1.67129e-05	0.00137219
C1QTNF7	-1.61855	6.96916	6.15988	7.77843	0.000157303	0.00386437
TLR7	1.61694	7.47388	8.28235	6.66541	1.61316e-05	0.00135703
PCP4L1	1.6158	8.93056	9.73846	8.12266	0.000316276	0.00565709
C10orf99	1.61192	9.67388	10.4798	8.86792	0.000264976	0.00511692
NPY1R	-1.61094	10.0654	9.25998	10.8709	3.13021e-05	0.00176781
AHNAK	-1.61008	9.87025	9.06521	10.6753	3.90349e-06	0.000879001
CD79A	1.60915	5.89357	6.69815	5.08899	0.00266408	0.0205938
SRGN	1.60829	8.38812	9.19227	7.58398	0.00033603	0.00584617
SEZ6L	-1.60574	5.91756	5.11469	6.72043	0.000328749	0.00578412
CHST11	1.60422	8.50298	9.30508	7.70087	5.26729e-06	0.000918764
CCR1	1.60342	7.33152	8.13323	6.52982	9.12949e-05	0.0029241
CST7	1.60286	7.60402	8.40545	6.80258	1.89222e-05	0.00144972
CRABP1	-1.60262	8.70064	7.89933	9.50195	2.66e-05	0.00164456
ALOX15B	-1.60084	7.89374	7.09332	8.69416	0.00115651	0.0121735
PTPRC	1.60038	9.59273	10.3929	8.79254	4.12066e-05	0.00199106
PIM2	1.59708	8.40465	9.20318	7.60611	0.00124952	0.0127592
SAA1 /// SAA2	1.59478	8.58642	9.38382	7.78903	0.0482638	0.145707
C10orf99	1.59402	8.43135	9.22835	7.63434	0.000342663	0.00592068
ACADL	-1.59401	5.61794	4.82094	6.41495	3.49685e-06	0.000842627
STEAP1	1.59255	8.51602	9.31229	7.71975	1.90374e-05	0.00145222
CD2	1.59203	6.62698	7.42299	5.83096	0.000107504	0.003183
	1.59048	6.48409	7.27933	5.68885	0.000272525	0.00519915
IGHA1 /// IGHV4-31 /// LOC100290006	1.58936	4.96606	5.76074	4.17138	0.0026209	0.0203819
SPRR2G	1.58829	12.5001	13.2943	11.706	0.000899936	0.0104567
TGM2	1.58574	5.24274	6.03561	4.44987	7.45322e-05	0.00261101
LPL	-1.58559	7.95107	7.15828	8.74387	2.35878e-05	0.00158559
TNMD	-1.5833	5.86008	5.06843	6.65173	0.000812941	0.00983079
ID4	-1.58103	10.6296	9.8391	11.4201	2.13329e-06	0.000714361
TNC	1.57976	9.64557	10.4355	8.85569	5.09685e-05	0.00216677
MOXD1	1.57829	7.32162	8.11076	6.53247	3.94427e-07	0.00048314
CR1	1.57683	6.54568	7.3341	5.75727	0.00270413	0.0207845
TRAT1	1.57632	6.62382	7.41198	5.83566	0.000861016	0.0101788
ATP13A5	-1.57012	6.55523	5.77018	7.34029	7.6227e-05	0.0026438
FAM129C	1.56923	6.91591	7.70052	6.13129	0.00214544	0.0179106
EAF2	1.56678	6.64997	7.43336	5.86658	0.00367512	0.0255342
IL32	1.56552	8.32581	9.10857	7.54305	1.71352e-05	0.00139591
PDPN	1.56391	9.8412	10.6232	9.05925	3.2811e-06	0.000821342
LOC100288432	1.5613	6.34823	7.12888	5.56758	4.30368e-05	0.00203054
CNKSR2	-1.56112	6.64448	5.86392	7.42504	9.69994e-05	0.0030078
COL5A2	1.56072	9.42174	10.2021	8.64138	9.12222e-05	0.0029241
NR1D1 /// THRA	-1.55932	8.48059	7.70093	9.26025	0.00184795	0.0162616
CLDN10	-1.55849	6.92748	6.14823	7.70672	0.00724016	0.0398125
PCP4	-1.55576	5.59274	4.81486	6.37062	0.00111208	0.0118876
MMP19	1.55466	6.74775	7.52508	5.97042	4.68398e-06	0.000906057
IL1F7	-1.55363	10.4413	9.66451	11.2181	0.00071288	0.00909927
KRT73	-1.54969	7.249	6.47415	8.02385	1.12617e-05	0.00116613
ACSBG1	-1.53942	7.80017	7.03046	8.56988	0.000688342	0.00895171
KRT85	-1.53752	6.2677	5.49894	7.03646	0.0361878	0.119583
	1.53705	7.94943	8.71795	7.1809	0.00146314	0.0140791
KRT6A	1.53316	11.4528	12.2194	10.6862	0.000708234	0.00907366
ST8SIA4	1.5324	7.00096	7.76716	6.23476	0.000466519	0.0070947
CARD6	1.53051	8.08446	8.84972	7.31921	1.25303e-05	0.00122312
MYH11	-1.52892	9.28995	8.52549	10.0544	0.00408563	0.0273098
ROPN1	-1.52783	6.582	5.81808	7.34592	6.39907e-05	0.00241214
C13orf18	1.52679	7.40529	8.16868	6.64189	0.000612827	0.00832774
FRZB	-1.5264	7.61853	6.85533	8.38173	6.60287e-06	0.00100737
H3F3B	-1.52576	11.2222	10.4593	11.9851	1.11695e-05	0.00116278
IL1B	1.523	6.16024	6.92174	5.39874	0.0180237	0.0741071
PLAU	1.52048	7.71413	8.47437	6.95388	2.41074e-06	0.000762665
BCL2A1	1.51958	6.93665	7.69644	6.17686	0.00563257	0.0336369
GZMA	1.51883	7.28033	8.03975	6.52092	0.000279655	0.0052666
SEL1L3	1.51778	8.30143	9.06032	7.54254	0.00122359	0.0126018
SRCIN1	-1.51762	7.44389	6.68508	8.2027	2.22177e-06	0.000729745
	-1.51716	7.21144	6.45286	7.97002	1.02837e-05	0.001142
PXDN	1.51635	6.28323	7.0414	5.52505	3.47769e-05	0.00185454
IRF1	1.51554	6.51372	7.27149	5.75595	1.68869e-06	0.000691115
CD27	1.51544	6.53945	7.29717	5.78173	0.00263962	0.0204687
IGL@	1.51502	6.63415	7.39166	5.87665	0.00860351	0.0446875
ADAM28	1.5147	7.03977	7.79712	6.28242	4.49844e-05	0.00206656
PI15	1.51375	7.17661	7.93348	6.41974	0.0210899	0.082477
KRT31	-1.51072	8.80687	8.05152	9.56223	0.00207323	0.0175291
KRT6B	1.50851	10.8942	11.6485	10.14	0.00110739	0.0118614
FNDC3B	1.50795	7.90665	8.66062	7.15267	2.35777e-05	0.00158559
	-1.50768	5.81241	5.05857	6.56625	5.3667e-07	0.000494109
FCGR3B	1.50661	8.04	8.79331	7.2867	0.0111494	0.053313
ACADL	-1.50608	5.12372	4.37068	5.87676	4.8903e-07	0.000494109
	-1.50439	6.48802	5.73582	7.24022	1.64487e-06	0.000682003
MYH11	-1.50385	9.31413	8.5622	10.0661	0.00744955	0.0405994
LY96	1.50338	9.52739	10.2791	8.7757	4.85111e-06	0.000916205
PLEK	1.50338	7.97874	8.73043	7.22705	2.22855e-05	0.0015678
SYNM	-1.50125	10.421	9.67035	11.1716	0.00194485	0.0167838
FNDC3B	1.49936	8.43853	9.18821	7.68885	6.17566e-06	0.000967158
SLAMF8	1.49712	7.9831	8.73166	7.23455	4.71693e-06	0.000906057
CLEC7A	1.49335	9.36658	10.1133	8.61991	1.61601e-05	0.00135721
SAMD9	1.49122	7.5725	8.31811	6.82688	0.000299521	0.0054784
CYP39A1	-1.49102	7.71144	6.96593	8.45695	5.70006e-05	0.0022768
IGH@ /// IGHA1 /// IGHA2 /// IGHD /// IGHG1 /// IGHG3 /// IGHG4 /// IGHM /// IGHV4-31 /// LOC100290146 /// LOC100290528	1.48871	6.13866	6.88302	5.39431	0.00637006	0.0364838
THY1	1.48788	7.88098	8.62492	7.13704	2.11522e-06	0.000714361
RAB3B	-1.48243	5.58536	4.84415	6.32658	9.14448e-05	0.00292527
PTX3	1.48215	5.68207	6.42315	4.941	0.0158188	0.0676951
IGHG1 /// ZCWPW2	1.47972	4.69435	5.43421	3.95448	0.0141787	0.0629164
MS4A7	1.47958	8.44727	9.18706	7.70748	1.97083e-05	0.00148367
CD86	1.47782	6.67247	7.41138	5.93356	6.02614e-07	0.000494109
OBFC2A	1.47737	8.7845	9.52318	8.04582	0.000307374	0.00556079
	-1.47571	6.93159	6.19374	7.66945	4.78033e-06	0.000906278
SMARCB1	1.47471	7.12604	7.86339	6.38868	0.00303547	0.022432
CLEC7A	1.47343	6.28079	7.01751	5.54408	6.46513e-05	0.00242287
OBFC2A	1.46789	8.75667	9.49062	8.02272	0.000304897	0.00554004
FAM153A /// FAM153B /// FAM153C	-1.46728	8.68053	7.94689	9.41418	0.0001364	0.00360212
ATP12A	1.46606	6.65084	7.38387	5.91781	0.005403	0.0327284
COL6A6	1.46341	8.02179	8.75349	7.29008	0.018229	0.0746519
BTBD16	-1.46314	7.69619	6.96462	8.42776	1.45443e-05	0.00128867
ESRRG	-1.46065	5.8259	5.09557	6.55622	0.000125804	0.00345108
SORBS2	-1.45982	7.01411	6.2842	7.74402	2.03775e-06	0.000712717
LOC439949	1.45962	7.2762	8.00602	6.54639	0.0001645	0.00392854
SLC14A1	-1.4596	5.26198	4.53218	5.99178	0.00011302	0.00325592
TARP /// TRGC2	1.45936	5.71294	6.44262	4.98326	0.000667936	0.00879781
FMO2	1.45753	7.84491	8.57368	7.11615	0.000325757	0.00576221
FPR1	1.45653	7.23393	7.9622	6.50567	0.00676271	0.0380132
SPRR4	-1.45625	10.0093	9.2812	10.7374	0.0340255	0.114477
COPG2IT1	-1.45602	5.09453	4.36652	5.82254	0.000186211	0.00422638
FGR	1.45558	6.91138	7.63917	6.18359	0.000234	0.00480171
CIITA	1.45555	7.60266	8.33044	6.87488	8.07334e-07	0.000520397
HBB	-1.45527	9.7639	9.03627	10.4915	0.00124689	0.0127496
LAPTM5	1.45325	8.73754	9.46416	8.01092	2.9225e-05	0.00172826
NPL	1.45145	7.76024	8.48597	7.03452	4.98371e-06	0.000918764
COL5A2	1.44907	10.8822	11.6067	10.1577	1.37381e-05	0.00126056
TMEM176A	1.44616	8.04617	8.76925	7.32309	9.46886e-05	0.00298096
ETV7	-1.44542	8.49962	7.77691	9.22233	5.39911e-06	0.000918764
MME	1.44356	6.98552	7.7073	6.26374	0.00382449	0.0261493
LY86	1.44275	6.39787	7.11924	5.67649	2.6787e-05	0.00164852
SERPINA12	-1.44253	10.6399	9.91859	11.3611	9.11681e-06	0.00110549
ZNF711	-1.44242	9.68988	8.96868	10.4111	2.54913e-06	0.000773241
APOBEC3G	1.442	8.10265	8.82365	7.38165	0.000257777	0.00503846
ITGBL1	-1.44172	7.462	6.74114	8.18286	0.0011636	0.0122232
TARP /// TRGC2	1.43976	6.06598	6.78586	5.3461	0.0010508	0.0114997
CD8A	1.43929	7.79095	8.5106	7.07131	0.00542313	0.0328041
	-1.43928	6.34452	5.62488	7.06416	0.00151437	0.0143709
KCNJ15	1.43866	7.37172	8.09105	6.65238	6.43875e-05	0.00241986
	-1.43695	5.43327	4.71479	6.15174	9.79377e-06	0.0011248
SLC14A1	-1.43524	5.79363	5.07602	6.51125	0.00146901	0.0141119
ZNF638	-1.43322	7.13313	6.41652	7.84974	2.03485e-05	0.00149687
MS4A7	1.43231	7.02285	7.73901	6.3067	6.28173e-05	0.0023977
IGH@ /// IGHA1 /// IGHG1 /// IGHM	1.43108	6.66469	7.38023	5.94915	0.00354011	0.0248786
IGJ	1.42825	10.596	11.3101	9.88188	0.0120631	0.0562597
SPP1	1.42805	4.86786	5.58188	4.15383	0.0316077	0.108784
FKBP11	1.42698	9.0015	9.71499	8.28801	0.000423446	0.00671665
UGT1A8 /// UGT1A9	1.42638	7.12927	7.84246	6.41608	2.92615e-05	0.00172844
CXCR4	1.42625	5.6809	6.39402	4.96778	0.0022424	0.0184453
CTSB	1.42265	8.33191	9.04323	7.62058	1.94993e-07	0.000372415
MYH14	-1.42221	8.71139	8.00028	9.42249	0.000239536	0.00486113
PLN	-1.41973	5.92893	5.21906	6.63879	0.0141669	0.0628913
PLXDC1	1.41827	8.15166	8.86079	7.44252	5.81328e-06	0.0009428
UGT1A1 /// UGT1A10 /// UGT1A3 /// UGT1A4 /// UGT1A5 /// UGT1A6 /// UGT1A7 /// UGT1A8 /// UGT1A9	1.41744	8.45176	9.16048	7.74304	1.22835e-05	0.00121605
SLC1A6	-1.4174	5.45895	4.75025	6.16765	2.47253e-06	0.000763739
PTPN22	1.41608	6.3044	7.01244	5.59636	0.00025158	0.00496867
	-1.41568	5.04721	4.33937	5.75505	0.000215979	0.00456513
TNNI2	-1.41566	6.47165	5.76382	7.17948	7.71639e-08	0.000372415
GLUL	1.41504	8.36556	9.07308	7.65804	5.80406e-05	0.00230052
PLLP	-1.41455	8.45728	7.75001	9.16456	8.39388e-05	0.00277676
APOL6	1.41393	7.99683	8.7038	7.28987	1.11661e-05	0.00116278
	-1.4127	7.87357	7.16722	8.57992	2.93938e-05	0.00172907
CXCR4	1.41125	11.6543	12.3599	10.9487	0.000100952	0.00307259
	1.41034	6.85158	7.55675	6.14642	0.00120665	0.0125022
PLN	-1.40995	6.20484	5.49987	6.90982	0.0103443	0.0506144
CD69	1.40987	8.34837	9.05331	7.64344	0.000743106	0.00929414
NETO2	1.40947	6.8816	7.58634	6.17687	0.000105288	0.00314675
PLXDC1	1.40225	7.3032	8.00432	6.60208	3.18388e-06	0.000804818
ARHGAP9	1.40136	6.72044	7.42112	6.01976	0.000536882	0.00769681
OBFC2A	1.3987	6.11416	6.81351	5.41481	0.000220778	0.00463351
SLC2A3	1.39481	6.68956	7.38696	5.99215	0.00029618	0.00545206
SCIN	-1.39438	5.74391	5.04672	6.4411	9.95717e-07	0.00055811
FLJ40330	1.39429	5.37037	6.06752	4.67322	0.0138599	0.0619498
SUSD2	-1.39348	7.94722	7.25048	8.64396	0.00250367	0.0197804
EVI2A	1.3934	8.15309	8.84979	7.45639	0.000169185	0.0039884
SAMD3	1.39276	5.50573	6.20212	4.80935	0.000925549	0.0106345
ISG20	1.39146	6.58335	7.27908	5.88762	0.000762602	0.00943601
IGLC1 /// LOC100293277	1.38962	4.68802	5.38283	3.99321	0.0258349	0.094726
ATP1A2	-1.38935	6.90022	6.20555	7.5949	0.000210478	0.00451673
CD180	1.38858	6.55311	7.2474	5.85882	0.000174842	0.00407506
SAMD9L	1.38819	7.05139	7.74548	6.35729	8.98098e-05	0.00289271
HS3ST6	-1.38734	7.4269	6.73323	8.12057	0.000161191	0.00390411
LOXL2	1.38694	6.284	6.97747	5.59053	9.22906e-05	0.00293683
SCN7A	-1.38602	8.75197	8.05896	9.44498	0.00738856	0.0404036
HPSE	1.38538	8.41678	9.10947	7.72408	7.07357e-05	0.00254013
SIM1	1.38487	6.57607	7.2685	5.88363	0.00036659	0.00616521
RPRML	-1.38465	7.1336	6.44128	7.82593	8.7763e-06	0.00110301
VNN3	1.3831	5.58677	6.27832	4.89522	0.00152	0.0144005
MMP9	1.38189	6.58154	7.27248	5.89059	0.00357406	0.0250446
CPXM1	1.38183	7.46178	8.1527	6.77087	4.48982e-05	0.00206656
S100A7A	1.38174	7.99972	8.69058	7.30885	0.00511416	0.0315765
	1.37884	5.45868	6.1481	4.76926	0.019613	0.078542
TMEM176B	1.37851	8.01742	8.70667	7.32816	4.94763e-05	0.0021391
IGHG1 /// IGHM /// LOC100133862	1.37801	6.05692	6.74592	5.36792	0.00525175	0.0321368
KRT74	-1.37734	7.44629	6.75762	8.13496	0.0180195	0.0741014
C1QB	1.37678	7.44825	8.13664	6.75986	4.73628e-05	0.00211643
SLAMF6	1.37677	5.19122	5.8796	4.50283	0.00104575	0.0114688
SAA1 /// SAA2	1.37485	9.14809	9.83552	8.46067	0.0640799	0.176751
GLUL	1.37445	7.28897	7.97619	6.60175	1.76488e-05	0.00141229
FOXF1	1.37412	6.3125	6.99955	5.62544	0.000179078	0.00411887
XG	-1.37214	8.14724	7.46117	8.83331	8.87942e-07	0.000532424
DSC2	1.37167	7.52166	8.20749	6.83582	0.00180805	0.016058
PER1	-1.37036	8.11623	7.43105	8.80142	0.000325011	0.00575278
TMC5	1.37026	7.01765	7.70278	6.33252	0.000697053	0.00900424
CECR1	1.3701	9.5226	10.2077	8.83755	0.000150374	0.00378596
MFAP5	-1.36912	10.1541	9.46952	10.8386	0.00485579	0.0305485
SNX20	1.36862	7.93011	8.61442	7.2458	8.50845e-07	0.000532424
CTSC	1.36838	9.02156	9.70575	8.33737	1.50188e-06	0.000667651
FAM65C	1.3682	7.20159	7.88569	6.51749	2.78436e-05	0.00167858
MIAT	1.36782	5.28294	5.96685	4.59903	0.0002271	0.00470694
COMP	1.36727	7.95151	8.63515	7.26788	0.000290744	0.00539345
APOD	-1.36623	12.0989	11.4158	12.782	0.00188621	0.0164774
DERL3	1.36616	5.08647	5.76955	4.40338	0.00236838	0.0191187
PDK4	-1.36595	10.4408	9.75778	11.1237	0.0006898	0.00895841
SIT1	1.36529	6.2074	6.89005	5.52475	0.000200714	0.00438952
C13orf18	1.36462	7.16231	7.84462	6.48	6.26221e-05	0.00239557
COCH	-1.36395	8.1717	7.48972	8.85367	0.0413062	0.130882
PDPN	1.36378	6.16699	6.84888	5.4851	1.73576e-05	0.00140918
MFAP5	-1.36311	9.98617	9.30462	10.6677	0.00576573	0.0341356
FMO1	1.36167	8.36004	9.04088	7.67921	8.70601e-05	0.00284321
NETO2	1.3613	6.88463	7.56528	6.20398	2.41962e-07	0.000378098
PRKAA2	-1.36128	5.28756	4.60692	5.9682	0.000121376	0.00337894
IDO1	1.36025	5.22942	5.90954	4.54929	0.000859914	0.0101705
CD79A	1.35954	5.67818	6.35795	4.99842	0.00810351	0.0429534
SULF1	1.3592	10.0205	10.7001	9.34088	0.000505985	0.00745535
ADCY2	-1.35912	7.7807	7.10114	8.46026	1.2482e-05	0.00122136
CD3D	1.35882	7.64657	8.32598	6.96715	0.000149616	0.00377861
CTSS	1.35845	8.33692	9.01615	7.6577	6.28813e-05	0.00239837
MPZ	-1.35739	8.21382	7.53512	8.89252	0.00576443	0.0341319
KIAA1244	-1.35707	6.82584	6.14731	7.50438	6.79549e-06	0.00102164
CTNNBIP1	-1.35604	9.03692	8.3589	9.71494	1.25821e-05	0.00122419
CYTIP	1.35592	7.54789	8.22585	6.86993	0.00104575	0.0114688
IL6	1.35567	6.10804	6.78588	5.43021	0.00578052	0.0342036
COTL1	1.35482	8.93887	9.61628	8.26146	5.25577e-06	0.000918764
TMEM156	1.35457	5.56325	6.24053	4.88596	0.00292912	0.0219193
ITGB2	1.35341	8.31616	8.99286	7.63945	4.48842e-06	0.000899013
CSMD2	1.35258	6.52597	7.20225	5.84968	0.000182674	0.00416811
LCK	1.35255	5.84712	6.5234	5.17085	0.00033355	0.00582816
FOXA1	-1.35146	5.73014	5.05441	6.40587	0.00064466	0.00859663
	-1.35116	4.972	4.29642	5.64758	0.000430624	0.00677533
HBB	-1.34922	10.3081	9.63349	10.9827	0.00122512	0.01261
TMEFF1	1.34852	6.19963	6.87389	5.52537	0.00335342	0.0239975
NR4A3	1.34812	8.11193	8.78599	7.43787	0.000242106	0.00488103
ANGPT2	1.34681	7.39619	8.06959	6.72278	0.000312691	0.00561538
	1.34646	7.53742	8.21065	6.86419	0.000119344	0.00334786
IL12RB1	1.34442	8.05361	8.72582	7.3814	2.46176e-05	0.00161475
COL4A1	1.34437	10.5065	11.1787	9.83434	4.1644e-05	0.00200136
CYBB	1.34341	8.3956	9.06731	7.7239	7.72611e-06	0.00105961
ADAMTS12	1.34319	7.44009	8.11168	6.76849	0.00111675	0.0119135
	-1.34315	7.60315	6.93158	8.27473	0.00107347	0.0116563
PCDH20	-1.34224	5.82893	5.15781	6.50005	7.70097e-05	0.00266163
ELOVL3	-1.34212	6.52662	5.85555	7.19768	0.0149805	0.0653533
CASQ2	-1.34154	5.77957	5.1088	6.45034	0.00380617	0.026055
SEC24A	1.34147	6.0592	6.72994	5.38847	2.22225e-05	0.0015655
FRZB	-1.34135	6.57213	5.90145	7.24281	1.46036e-05	0.0012917
	1.33788	5.04441	5.71335	4.37547	0.00988261	0.0490488
MGST1	-1.33682	8.42568	7.75728	9.09409	0.00124325	0.0127287
C1orf21	-1.33663	8.2048	7.53648	8.87312	2.04554e-06	0.000712717
SLC16A3	1.33631	5.86143	6.52958	5.19328	0.000203164	0.00442368
PGR	-1.33584	5.78553	5.11761	6.45345	0.000122876	0.00339931
ITGAX	1.3355	7.48887	8.15662	6.82112	0.00215103	0.0179428
MYH14	-1.33505	9.01116	8.34363	9.67868	0.000301515	0.00549615
HBB	-1.33495	9.60641	8.93894	10.2739	0.00127671	0.0129167
CCL5	1.33471	5.2836	5.95095	4.61625	0.0056395	0.0336705
NOX4	1.33319	5.31813	5.98473	4.65154	0.00078101	0.00959827
HBG1 /// HBG2	-1.33129	8.47915	7.8135	9.14479	0.00025035	0.00495388
EPB41L4B	-1.33082	8.03755	7.37215	8.70296	3.33966e-05	0.00182525
SYNE1	-1.32993	7.23611	6.57115	7.90108	2.39937e-05	0.00160478
FOSL1	1.3283	5.53999	6.20414	4.87584	0.000736124	0.00924043
FAM26F	1.32812	7.86981	8.53387	7.20575	2.6025e-05	0.0016384
ITGBL1	-1.32808	8.58228	7.91825	9.24632	0.000111746	0.00323185
SCUBE3	-1.32782	5.82768	5.16377	6.49159	0.000134363	0.00356965
PLN	-1.32711	8.03189	7.36834	8.69545	0.0114881	0.0544053
LRG1	1.32681	6.11193	6.77533	5.44852	0.00107482	0.011666
CSF2RB	1.32562	9.37766	10.0405	8.71485	8.14968e-05	0.00275348
EFHD1	-1.32527	7.3116	6.64896	7.97423	0.00400789	0.0269775
GABRP	-1.32368	7.63427	6.97243	8.29611	0.00747868	0.040685
FAM26F	1.32298	5.88962	6.55111	5.22813	1.91898e-05	0.00145524
TRAM1L1	-1.32216	8.29701	7.63593	8.95809	1.0556e-05	0.00114451
	1.31678	6.85655	7.51494	6.19816	0.000981976	0.0110101
	1.31622	5.20823	5.86634	4.55012	0.00138482	0.0136053
	-1.3159	4.99866	4.34071	5.65661	0.00106952	0.0116232
WDR66	1.31508	7.34332	8.00085	6.68578	0.0010171	0.011264
PRIMA1	-1.31505	7.55171	6.89418	8.20923	0.000569732	0.0079662
APOL6	1.31487	7.12587	7.7833	6.46843	1.63472e-05	0.00136451
	1.31438	6.49165	7.14884	5.83446	0.00114128	0.0120648
C6orf26	-1.3143	6.21832	5.56117	6.87547	2.28558e-07	0.000378098
TIFAB	1.31405	6.31544	6.97246	5.65842	1.40829e-06	0.000657713
	-1.31372	8.08302	7.42615	8.73988	0.000116556	0.00330244
FAM189A2	-1.31306	7.31752	6.66098	7.97405	0.000191062	0.00428391
MYH14	-1.31304	8.89403	8.23751	9.55055	0.000582811	0.00808116
COL1A1	1.31239	11.0481	11.7043	10.3919	0.00175823	0.0157462
KMO	1.31238	4.83986	5.49605	4.18367	0.0019918	0.0170393
LPHN3	-1.31088	8.05842	7.40298	8.71385	0.00624493	0.0360094
C3orf34	1.31055	7.75459	8.40987	7.09932	7.36742e-06	0.0010466
GDA	1.30866	9.17472	9.82905	8.52039	0.0400239	0.128042
ITK	1.30862	6.25211	6.90642	5.5978	0.000464739	0.00708446
NTRK3	-1.30775	5.50241	4.84854	6.15628	5.33457e-05	0.00221666
MEI1	1.30486	5.87365	6.52608	5.22122	0.00627491	0.0361137
NID2	1.30392	7.76107	8.41303	7.10911	0.00376171	0.0258718
	1.30385	6.53718	7.18911	5.88526	7.54161e-06	0.00104824
TBX5	-1.30297	8.45282	7.80133	9.1043	0.00256792	0.0201237
CXCL5	1.30287	5.6669	6.31833	5.01546	0.0903862	0.223914
RASSF4	1.30202	7.58045	8.23145	6.92944	0.000171434	0.00402932
TNNT2	-1.30146	6.73162	6.08088	7.38235	5.25992e-05	0.00220699
SFRP4	1.30125	6.61264	7.26327	5.96202	0.0325982	0.111213
SPRR3	1.30102	5.85213	6.50264	5.20162	0.0378598	0.123276
CPE	-1.30099	8.14493	7.49443	8.79542	9.74739e-05	0.00301228
HLF	-1.30068	8.74754	8.0972	9.39788	0.000782975	0.00961097
CYBB	1.30028	6.95312	7.60325	6.30298	3.72048e-05	0.00191224
RAC2	1.29962	9.00151	9.65132	8.3517	8.9775e-05	0.00289271
C1orf38	1.29918	7.1274	7.77699	6.47782	0.000120444	0.00336271
LOC100288432	1.29889	8.17706	8.82651	7.52762	2.66614e-05	0.00164456
AMICA1	1.29876	8.20734	8.85672	7.55796	2.57175e-05	0.00163534
NTRK2	-1.2981	7.5379	6.88885	8.18695	0.00760875	0.0411452
	-1.29525	8.65893	8.01131	9.30655	2.87075e-06	0.000786251
OASL	1.2902	5.34585	5.99095	4.70075	0.00280694	0.0213174
TNFSF13B	1.29001	7.95183	8.59683	7.30682	1.52952e-05	0.00131674
SYNPO2	-1.28801	9.04091	8.39691	9.68492	0.000966719	0.0109083
GABBR1 /// UBD	1.288	7.66104	8.30504	7.01704	0.000641969	0.00857627
FCER1G	1.28734	8.81159	9.45526	8.16792	0.000147265	0.00374644
KRTAP3-3	-1.2872	6.08351	5.43991	6.72711	0.226177	0.413444
CTSS	1.28628	8.29297	8.93611	7.64982	2.00147e-05	0.00148398
ESRRG	-1.28533	5.34724	4.70458	5.98991	0.000112822	0.00325204
C1QTNF6	1.28422	5.59455	6.23666	4.95244	0.000644145	0.00859198
IKZF1	1.28275	6.61156	7.25294	5.97018	2.56548e-05	0.00163534
RBP4	-1.28262	5.99067	5.34935	6.63198	3.87226e-05	0.00195046
LPHN3	-1.28257	7.86658	7.2253	8.50787	0.00581552	0.0343437
BCL3	1.28245	8.32643	8.96765	7.6852	3.16751e-06	0.000804627
	-1.28133	5.97679	5.33612	6.61745	0.00418097	0.0277014
COL5A1	1.28125	10.7429	11.3835	10.1023	9.24214e-05	0.00293683
CDH11	1.28091	6.1586	6.79905	5.51815	0.000241115	0.00487339
COL4A1	1.27898	7.21761	7.8571	6.57812	1.63629e-05	0.00136451
KCNA6	-1.27746	6.91569	6.27696	7.55442	4.84568e-05	0.00213218
C3AR1	1.27652	8.27132	8.90958	7.63306	5.44331e-05	0.00222951
CTSC	1.27568	10.0101	10.648	9.37229	9.6081e-07	0.000547247
FAM83A	1.27533	5.93098	6.56865	5.29332	0.000264197	0.00510904
LYN	1.27508	7.13975	7.77728	6.50221	3.70117e-05	0.00190888
GALNTL2	-1.27421	7.13492	6.49782	7.77202	0.00188941	0.0164859
NR1D1 /// THRA	-1.27255	9.10116	8.46488	9.73744	0.00161664	0.0149561
LMO4	-1.27225	6.89257	6.25644	7.52869	1.44126e-06	0.000657713
C2	1.2704	7.46122	8.09642	6.82602	2.5548e-05	0.00163534
SLA2	1.27005	7.05665	7.69168	6.42163	7.80168e-05	0.00268102
WNT5A	1.27005	8.81475	9.44977	8.17972	0.00344751	0.0244705
TAGAP	1.26943	7.21606	7.85078	6.58135	0.00309744	0.0227659
ITGBL1	-1.26881	9.42734	8.79294	10.0617	0.00348656	0.0246375
ST6GAL2	-1.26832	4.87299	4.23883	5.50715	5.28076e-05	0.00220699
IGSF6	1.26689	6.45198	7.08542	5.81853	0.00021978	0.00462795
PARVG	1.2665	7.23353	7.86678	6.60028	0.000226872	0.00470554
	1.26516	8.49667	9.12925	7.86409	5.01183e-05	0.00215731
KRT19	-1.26499	7.00577	6.37327	7.63826	0.00110313	0.0118264
SORBS2	-1.26427	8.46394	7.83181	9.09608	0.0021551	0.0179651
LYN	1.26422	6.89252	7.52463	6.26042	1.3613e-05	0.00125883
KRTAP4-12	-1.26415	5.52513	4.89305	6.1572	0.215278	0.400066
ASPN	1.26333	11.4242	12.0559	10.7925	1.18146e-05	0.00118875
MYH14	-1.26312	8.73669	8.10513	9.36825	0.000442804	0.00689281
FRZB	-1.26294	5.77201	5.14054	6.40348	2.11288e-05	0.00151537
C5AR1	1.2629	8.07451	8.70596	7.44306	0.0012427	0.0127287
	1.26206	8.52702	9.15805	7.89599	0.00188093	0.0164452
ARHGAP9	1.26143	6.87076	7.50148	6.24005	0.00128387	0.0129611
LAPTM5	1.26029	9.24865	9.87879	8.6185	2.20416e-05	0.00155915
SPRR3	1.25949	11.0881	11.7178	10.4583	0.000119068	0.0033442
	-1.25861	7.52789	6.89858	8.15719	1.99557e-05	0.00148398
FOXE1	1.25845	5.95872	6.58795	5.32949	0.00039069	0.00638564
PLAUR	1.25845	6.90016	7.52938	6.27094	0.000127653	0.00348476
TMEM49	1.25842	9.58206	10.2113	8.95285	3.03525e-05	0.00175085
C12orf75	1.25832	8.66647	9.29562	8.03731	3.89373e-06	0.000879001
	1.25805	5.74502	6.37404	5.11599	0.000840232	0.0100158
IRF1	1.25755	8.10749	8.73626	7.47872	2.47337e-06	0.000763739
IGLV4-60	1.25601	5.75519	6.38319	5.12718	0.00818931	0.0432405
THEMIS	1.25399	5.69899	6.32598	5.07199	0.000290791	0.00539345
HAVCR2	1.25344	8.32163	8.94835	7.69491	1.8453e-05	0.001443
KRTAP4-9	-1.25295	6.89593	6.26946	7.52241	0.315177	0.511608
TARP /// TRGC2	1.25261	6.46102	7.08732	5.83472	0.00023703	0.00482929
KRTAP11-1	-1.2521	4.96112	4.33507	5.58717	0.0498956	0.149171
LCP2	1.25168	7.52611	8.15195	6.90027	0.000253707	0.00498777
STEAP4	1.25147	8.00174	8.62748	7.37601	0.007013	0.0389572
HCLS1	1.25143	7.91023	8.53595	7.28452	0.00042733	0.00674875
CFH	-1.25063	9.59192	8.9666	10.2172	0.00227185	0.0186075
PRKCQ	1.24958	5.81057	6.43535	5.18578	0.00193345	0.0167257
CAB39L	-1.24951	6.77686	6.15211	7.40162	0.000575233	0.00801704
PRR4	-1.24853	7.17616	6.55189	7.80042	0.00140392	0.013719
TARP	1.24788	5.5219	6.14584	4.89795	0.000440292	0.00687391
ACTC1	-1.24781	6.4265	5.8026	7.05041	0.0734749	0.194781
COL5A1	1.24532	9.6251	10.2478	9.00245	0.000250475	0.00495444
ANGPT2	1.24382	7.10641	7.72832	6.4845	0.000134742	0.00357419
ARSF	1.2431	7.7597	8.38125	7.13815	0.000636826	0.00854298
FCER1G	1.24299	10.307	10.9285	9.68553	6.46297e-05	0.00242287
CCDC102B	1.24229	5.24461	5.86575	4.62346	0.00191784	0.0166466
PCDH17	1.24161	6.61271	7.23352	5.99191	0.00121196	0.012532
LYN	1.24159	9.97404	10.5948	9.35325	3.65735e-06	0.000852326
SLC2A3	1.24082	9.14474	9.76515	8.52433	0.000220543	0.00463351
GYG2	-1.24048	9.00058	8.38034	9.62082	3.89906e-05	0.0019581
LILRB2	1.24042	7.59718	8.21738	6.97697	5.2513e-05	0.00220696
ETS1	1.24028	8.55563	9.17578	7.93549	4.72646e-06	0.000906057
APOBEC3A	1.2395	5.37251	5.99226	4.75276	0.0224997	0.0862201
C1orf51	-1.23812	8.29876	7.6797	8.91782	0.000601655	0.0082427
CCRN4L	1.23757	9.36612	9.9849	8.74733	1.23098e-05	0.00121605
KRTAP4-7	-1.23581	5.64729	5.02938	6.26519	0.250918	0.443211
IKZF1	1.23547	8.95826	9.57599	8.34052	0.000230127	0.00474976
SLC16A3	1.23374	5.55992	6.17679	4.94305	0.000231453	0.00476598
CYP2J2	-1.23296	8.16963	7.55315	8.78611	1.23577e-05	0.00121845
ITGBL1	-1.23267	6.42832	5.81198	7.04465	1.87236e-05	0.00144972
IGHG1 /// IGHM /// LOC100133862	1.23261	5.17713	5.79344	4.56083	0.00112289	0.0119538
PROM1	-1.23258	7.48823	6.87195	8.10452	0.0466517	0.142394
C1QTNF7	-1.23105	5.46818	4.85265	6.08371	0.000202375	0.0044149
	-1.23088	8.93051	8.31507	9.54595	5.50615e-06	0.000918764
NRXN3	-1.23081	6.79687	6.18147	7.41228	4.10599e-05	0.00199106
PHYHIP	-1.22778	7.55619	6.9423	8.17008	0.000876298	0.0102829
	-1.2267	6.30107	5.68772	6.91442	0.000160232	0.00389932
HSD11B1	-1.22657	9.0675	8.45422	9.68078	0.000138852	0.00364571
SVEP1	-1.22625	6.5339	5.92078	7.14702	8.90229e-05	0.00288176
GREM1	1.22566	8.74011	9.35294	8.12728	0.00435996	0.0284765
IGFBP6	-1.22565	7.85656	7.24374	8.46938	0.000696608	0.00900271
TAGAP	1.22452	6.62666	7.23892	6.0144	0.00100111	0.0111427
CD3E	1.22351	5.78785	6.3996	5.17609	0.000533825	0.00766678
DES /// FAM48A	-1.22251	7.06312	6.45187	7.67438	0.00324017	0.0234664
RTP4	1.22239	6.12888	6.74008	5.51768	0.000370916	0.00619709
PARP9	1.22212	9.21371	9.82477	8.60265	2.41084e-07	0.000378098
ROPN1B	-1.22198	7.0714	6.46042	7.68239	9.63521e-05	0.00300183
COL14A1	1.22107	9.56785	10.1784	8.95732	0.00136942	0.0135178
SORBS1	-1.21888	10.6761	10.0666	11.2855	0.000238088	0.00484191
CRTAM	1.21825	5.6222	6.23133	5.01308	0.00461536	0.0295195
MS4A6A	1.21695	9.30283	9.9113	8.69435	0.000164417	0.00392854
EVI2B	1.21675	8.28788	8.89625	7.6795	0.000670465	0.00880863
MPZL2	1.21568	7.18353	7.79137	6.57569	0.000323732	0.00574067
PNPLA3	-1.21519	5.95063	5.34304	6.55823	2.77403e-06	0.000781707
	-1.21515	6.16283	5.55526	6.77041	0.00260597	0.0203174
	1.21438	7.62852	8.23572	7.02133	0.000167693	0.00396663
	1.21423	9.12428	9.7314	8.51717	0.00352077	0.0247959
CCR1	1.21258	6.05758	6.66388	5.45129	0.000275178	0.00522847
MACROD2	-1.21225	7.62454	7.01842	8.23067	1.749e-05	0.00140923
DAB2	1.21195	8.1454	8.75138	7.53942	0.000329142	0.00578412
COL5A1	1.21138	10.0399	10.6456	9.43426	0.00122672	0.0126207
SLC7A7	1.21058	8.44567	9.05096	7.84038	0.000295252	0.00544525
CLEC3B	-1.20965	8.74318	8.13836	9.34801	0.0073305	0.0401841
STXBP6	-1.20875	8.0607	7.45632	8.66507	0.000180715	0.00413992
APOL1	1.20808	7.74284	8.34688	7.1388	2.20796e-07	0.000378098
	1.20754	5.85656	6.46033	5.25279	0.00125683	0.012801
C13orf36	-1.20711	4.84595	4.2424	5.44951	0.0337103	0.113764
SEZ6L	-1.20631	5.10098	4.49782	5.70413	0.00101441	0.0112398
RHOH	1.20595	4.98713	5.59011	4.38416	0.0014942	0.0142369
FOXQ1	-1.20577	10.9279	10.3251	11.5308	7.17048e-06	0.00103622
CXCR6	1.20554	6.79205	7.39482	6.18928	8.67657e-05	0.00283719
CD86	1.20248	6.88743	7.48867	6.28618	7.34635e-05	0.00258801
TFEC	1.2023	4.74561	5.34676	4.14446	0.00148195	0.0141929
HBG1 /// HBG2	-1.20164	6.35229	5.75147	6.95311	0.000195348	0.00433744
CHP2	-1.20161	11.3469	10.7461	11.9477	0.00118465	0.0123562
	-1.20133	8.84292	8.24225	9.44358	4.67415e-06	0.000906057
PARVG	1.20116	6.95298	7.55356	6.3524	0.000635321	0.00853167
PER1	-1.20105	8.20923	7.60871	8.80975	0.000188957	0.00425313
SLC16A3	1.20042	6.0258	6.62602	5.42559	2.05663e-05	0.00150915
	1.19965	5.53079	6.13062	4.93097	0.00787125	0.0421124
CD52	1.19922	8.68055	9.28016	8.08095	0.000377329	0.00625851
GOSR2	-1.19915	6.51269	5.91312	7.11226	4.32868e-07	0.00048314
CARHSP1	1.1976	8.27628	8.87508	7.67748	2.51898e-05	0.0016292
CSRP2	1.19727	9.59262	10.1913	8.99398	2.46693e-05	0.00161475
TMEM99	-1.19712	11.1273	10.5287	11.7259	4.78071e-05	0.00212451
	1.19662	4.44047	5.03878	3.84216	0.000117581	0.00332055
CEACAM6	-1.19598	7.41677	6.81878	8.01476	0.0206971	0.0813826
PRSS23	1.19556	8.57887	9.17665	7.98109	0.000125303	0.00344247
DHRS9	1.19498	7.53514	8.13263	6.93765	0.00555803	0.0333462
	-1.19377	5.00327	4.40638	5.60015	0.000277052	0.00525116
MMRN1	1.19356	6.8837	7.48048	6.28692	3.14932e-05	0.00176781
	-1.19258	7.63411	7.03782	8.2304	0.000389554	0.00637921
IGFL2	-1.19168	8.25261	7.65677	8.84845	0.000289736	0.00538991
MGST1	-1.19144	9.4233	8.82758	10.019	0.00163877	0.0150795
DAB2	1.19129	7.66133	8.25698	7.06568	4.49308e-05	0.00206656
LTB	1.19075	6.7545	7.34988	6.15913	0.000110138	0.0032099
	1.19053	7.30607	7.90134	6.71081	0.00146457	0.0140875
	-1.19042	6.50111	5.9059	7.09632	0.000621445	0.00840434
PILRA	1.18902	6.76572	7.36023	6.17121	0.000725609	0.0091687
FCGR2A	1.18779	10.2213	10.8152	9.62737	3.10964e-05	0.00176781
IL1F10	-1.18745	7.3318	6.73808	7.92552	1.08701e-05	0.00116169
MGST1	-1.18724	10.1263	9.53263	10.7199	0.00112025	0.011938
PTPN2	1.18692	5.37173	5.96518	4.77827	0.000189629	0.00426084
NAMPT	1.18677	7.5372	8.13058	6.94382	0.000997068	0.0111229
KMO	1.18535	5.199	5.79168	4.60632	0.00308815	0.0227074
SRGN	1.18378	10.3595	10.9514	9.76765	0.000133022	0.00355048
GRIA3	1.18351	5.71029	6.30205	5.11854	0.00662057	0.0374592
GUCY1A3	1.18305	9.50089	10.0924	8.90936	0.000428535	0.00675587
IGFBP5	-1.18272	9.16828	8.57692	9.75965	0.0172588	0.0719995
NOS1	-1.18196	6.29323	5.70225	6.88421	9.36911e-06	0.00110803
	-1.18152	7.42394	6.83318	8.0147	0.000319499	0.00569498
	1.18071	7.91622	8.50658	7.32587	0.00457411	0.0293484
IRF8	1.1804	9.60342	10.1936	9.01322	5.10711e-06	0.000918764
SLC2A3	1.18031	8.18079	8.77095	7.59064	0.00291825	0.0218633
AGTR1	-1.1789	9.81839	9.22894	10.4078	0.0170522	0.0714497
	-1.17843	7.49245	6.90323	8.08166	8.66347e-05	0.0028347
POLR2J4	-1.17825	5.58045	4.99132	6.16957	2.7655e-05	0.00167185
MOXD1	1.1781	10.221	10.81	9.63192	2.46808e-08	0.000254543
FCRL5	1.17668	6.35655	6.94489	5.76822	0.0107004	0.0517673
GSN	-1.17654	10.7249	10.1366	11.3132	4.45265e-05	0.00206113
TSNAX	1.1761	9.8322	10.4203	9.24415	7.07e-05	0.00254013
EN1	-1.17598	6.769	6.18102	7.35699	0.000180376	0.00413524
FLJ39632	1.17595	5.98504	6.57302	5.39706	0.00234951	0.01902
IL4R	1.17484	8.30745	8.89487	7.72003	3.45107e-06	0.000839439
IL17D	-1.17331	7.4152	6.82855	8.00185	0.00135765	0.0134348
SLAMF8	1.1724	7.20938	7.79558	6.62318	0.000107657	0.003183
MS4A6A	1.17239	9.94331	10.5295	9.35712	4.21234e-05	0.00201314
FAP	1.17132	8.27415	8.85981	7.68849	0.0105993	0.0514086
GPR4	1.17072	7.34368	7.92904	6.75832	0.000121457	0.00337894
ANKRD43	-1.17033	5.11738	4.53222	5.70255	0.000438875	0.00686218
MS4A6A	1.16997	7.90962	8.4946	7.32463	4.68238e-05	0.00210695
CCL5	1.16994	7.01657	7.60154	6.4316	0.00385602	0.0262916
WNT5A	1.16904	8.74148	9.326	8.15696	0.00565755	0.0337158
IKBIP	1.16869	7.39533	7.97968	6.81098	8.11701e-05	0.00274652
CYTL1	1.16839	6.25803	6.84222	5.67383	0.000337406	0.0058622
GLIPR1	1.16818	8.66253	9.24662	8.07844	1.48639e-06	0.00066651
NLRC3	1.168	6.829	7.413	6.245	0.000428418	0.00675587
ISG20	1.16739	6.9053	7.489	6.32161	0.00135522	0.0134238
	1.16738	5.91419	6.49788	5.3305	0.0107365	0.0518982
RRP7A /// RRP7B	-1.167	6.68678	6.10328	7.27028	0.000133966	0.00356094
PLN	-1.1659	4.44875	3.8658	5.0317	0.00198857	0.0170284
BEX2	-1.16562	7.74513	7.16232	8.32794	4.39228e-06	0.000899013
LOC100287927	1.16534	5.30615	5.88882	4.72348	0.0106121	0.0514561
	-1.16491	7.032	6.44955	7.61445	0.000142613	0.00368289
SLC2A14 /// SLC2A3	1.16428	7.49702	8.07916	6.91488	0.000894325	0.0104127
FAM153A /// FAM153B	-1.16377	7.63956	7.05768	8.22145	3.07187e-06	0.000804627
MUTED /// TXNDC5	1.16358	10.3655	10.9473	9.78369	0.000163272	0.00392211
CLIC6	1.16332	7.1227	7.70436	6.54104	0.00185513	0.016297
BCHE	-1.16323	7.95269	7.37108	8.53431	5.42576e-05	0.00222763
DYNC1I1	-1.16233	6.44677	5.8656	7.02793	3.00229e-05	0.00174707
TNFSF10	1.16176	9.70804	10.2889	9.12716	5.04918e-07	0.000494109
SLC2A5	1.16148	6.45198	7.03272	5.87124	0.000269063	0.00516133
EHF	1.16139	8.45321	9.03391	7.87252	0.000565815	0.00793079
KRTAP1-1	-1.16097	6.75199	6.17151	7.33248	0.177708	0.352565
SOX6	-1.16096	9.46184	8.88136	10.0423	0.000279828	0.0052666
KLK6	1.15822	8.09259	8.6717	7.51348	0.108394	0.253748
NPL	1.15817	8.08572	8.66481	7.50664	0.000162378	0.00391096
WNT5A	1.15741	8.96048	9.53918	8.38178	0.00567477	0.033795
LAIR1	1.15698	6.66808	7.24657	6.08958	0.000122256	0.00338724
	-1.15692	7.81862	7.24015	8.39708	6.56228e-05	0.00243488
	1.15668	9.48372	10.0621	8.90538	0.000319125	0.005692
SLITRK4	-1.15567	6.84948	6.27165	7.42732	5.18415e-05	0.002189
SALL1	1.15491	5.91885	6.4963	5.34139	0.00368112	0.0255621
NR3C2	-1.15471	7.64476	7.06741	8.22212	0.000161885	0.00390824
SORBS2	-1.15396	4.48983	3.91285	5.06681	0.000178374	0.00411369
NCOA7	1.15235	10.0761	10.6523	9.49993	2.07201e-05	0.00150915
TNFAIP8L2	1.15232	6.35423	6.93039	5.77808	7.40143e-07	0.000508811
	1.15058	8.47335	9.04865	7.89806	0.000378034	0.00626416
NTRK2	-1.15005	9.11188	8.53685	9.6869	0.0129107	0.0588708
KRT33A	-1.14918	7.37634	6.80175	7.95093	0.00735117	0.0402718
MS4A4A	1.14915	7.80431	8.37888	7.22973	0.000378266	0.006266
SNTB1	-1.14901	9.67374	9.09924	10.2482	1.39743e-05	0.00127092
SPCS3	1.1489	8.06467	8.63912	7.49022	1.08363e-05	0.00116169
SOD2	1.14838	5.12883	5.70302	4.55464	0.0195545	0.0783744
FAM20A	1.14822	7.08676	7.66087	6.51265	1.01209e-05	0.001142
	-1.14814	6.08085	5.50678	6.65492	9.00849e-05	0.00289795
EPCAM	-1.14742	8.22557	7.65185	8.79928	0.000781246	0.00959888
	1.14605	6.47515	7.04817	5.90212	0.000389369	0.00637821
CGNL1	-1.14556	9.33337	8.76058	9.90615	0.000132324	0.00354331
PIK3R5	1.14533	6.86105	7.43372	6.28838	5.18736e-05	0.002189
IGKV1-5	1.1453	5.65003	6.22268	5.07738	0.0117073	0.0550779
CXCL14	-1.14438	7.84963	7.27745	8.42182	8.54562e-05	0.00280504
NAPSB	1.14352	5.28195	5.85371	4.71018	3.69605e-05	0.00190888
HLA-DQA1	1.14325	10.05	10.6217	9.47842	7.4666e-06	0.0010466
EHF	1.14318	7.92481	8.4964	7.35322	0.000978025	0.0109819
BEND6	1.14296	6.04731	6.61879	5.47583	0.000613764	0.00833643
C8orf4	1.14197	8.4447	9.01568	7.87372	0.00124715	0.0127496
UGT1A1 /// UGT1A10 /// UGT1A3 /// UGT1A4 /// UGT1A5 /// UGT1A6 /// UGT1A7 /// UGT1A8 /// UGT1A9	1.14175	9.51307	10.0839	8.9422	1.27502e-05	0.00122893
ROPN1 /// ROPN1B	-1.14148	6.53254	5.9618	7.10328	2.62316e-05	0.00163962
TNFSF10	1.14101	9.87963	10.4501	9.30913	1.07563e-06	0.000588373
	-1.14033	7.84638	7.27622	8.41655	0.000972891	0.0109489
	1.13729	7.49749	8.06614	6.92885	0.00110636	0.0118536
AGTR1	-1.13687	8.33587	7.76743	8.9043	0.010391	0.0507899
KRTAP2-4	-1.13672	5.98044	5.41208	6.5488	0.284645	0.480673
COTL1	1.13578	8.94478	9.51267	8.37689	5.33318e-06	0.000918764
FMO3	1.13558	5.05485	5.62264	4.48705	6.64528e-05	0.00244769
CD52	1.13554	9.42413	9.9919	8.85636	0.000153209	0.00381484
GPLD1	-1.13453	6.15867	5.5914	6.72593	0.000200804	0.00438952
SNCA	-1.13434	7.53337	6.9662	8.10054	1.87883e-05	0.00144972
GUCY1A3	1.13368	8.13791	8.70475	7.57107	0.00141101	0.0137546
ACSBG1	-1.13357	8.85742	8.29064	9.42421	0.00233082	0.0189191
CSF2RA	1.13325	6.08109	6.64772	5.51447	4.02138e-06	0.000882487
PLAUR	1.13295	5.70739	6.27386	5.14092	0.000550286	0.00781509
SP140L	1.13242	8.67573	9.24194	8.10952	3.34233e-06	0.00082169
TREM1	1.13165	5.1208	5.68662	4.55498	0.0351405	0.117189
KLB	-1.1302	5.27272	4.70762	5.83782	0.000834815	0.00998617
ITGB2	1.12991	7.56092	8.12587	6.99596	1.74592e-05	0.00140918
NALCN	-1.1288	6.46231	5.89791	7.02671	5.92496e-06	0.000951814
LMO3	-1.12827	4.8172	4.25306	5.38133	8.43715e-05	0.00278231
	-1.12804	8.45597	7.89195	9.01998	0.000199951	0.00438952
KRTAP4-1	-1.12748	5.63482	5.07108	6.19855	0.26026	0.453744
CD300LF	1.1272	5.64397	6.20757	5.08037	0.000919199	0.0105923
	1.12674	5.59052	6.15388	5.02715	0.0438494	0.136388
APOL6	1.12626	9.67904	10.2422	9.11591	2.3771e-06	0.000756667
KRTAP9-2 /// KRTAP9-3 /// KRTAP9-4 /// KRTAP9-8 /// KRTAP9L1 /// KRTAP9L2	-1.12585	6.4867	5.92377	7.04962	0.210217	0.393632
MICB	1.12548	7.65728	8.22002	7.09455	3.74653e-05	0.00191224
TFAP2B	-1.1253	8.04401	7.48136	8.60666	2.17872e-05	0.00154965
SERPINE1	1.12482	7.39242	7.95483	6.83002	0.00051778	0.00752547
FAM26F	1.12437	7.61141	8.17359	7.04922	3.9846e-05	0.00197003
MLKL	1.12402	7.47708	8.03909	6.91507	5.53453e-05	0.00224371
IGK@ /// IGKC /// LOC652694	1.12372	3.86455	4.42641	3.30269	0.00667145	0.037652
PTPN3	-1.12271	9.04698	8.48563	9.60834	5.8964e-05	0.0023193
LRRC15	1.12235	9.26538	9.82655	8.7042	0.0154003	0.066509
GPC4	-1.12192	8.0809	7.51994	8.64185	0.000154193	0.00382658
	-1.12175	7.87155	7.31067	8.43242	0.000245796	0.00490837
ICAM1	1.12102	7.6053	8.16582	7.04479	0.000590965	0.00813993
MS4A6A	1.12102	9.46057	10.0211	8.90006	2.74939e-05	0.00166797
DLX2	-1.12064	6.88813	6.32781	7.44845	0.000219684	0.00462795
KLHL5	1.12064	7.38418	7.9445	6.82386	5.95232e-05	0.0023324
EPHB1	-1.12062	7.21047	6.65016	7.77078	8.89821e-06	0.00110301
SLC12A2	-1.12018	7.34497	6.78488	7.90506	0.00360195	0.0251716
CHRNA9	1.11948	6.94508	7.50482	6.38534	0.000295991	0.0054512
MS4A6A	1.11944	10.0091	10.5688	9.44936	3.50465e-05	0.00186506
C1orf95	-1.11929	7.30302	6.74337	7.86266	2.65642e-05	0.00164456
TNFAIP6	1.11855	7.2638	7.82307	6.70452	0.00940982	0.0475309
CD84	1.11789	7.48605	8.04499	6.9271	0.00064384	0.00859014
MIAT	1.11759	6.68667	7.24546	6.12787	0.00149446	0.0142369
CYP7B1	1.11722	5.7586	6.31722	5.19999	1.38575e-05	0.001267
	1.11647	6.29711	6.85535	5.73888	0.00277456	0.0211275
RAB31	1.11558	8.13459	8.69238	7.5768	1.04419e-06	0.000578986
STAT1	1.11468	8.22527	8.78262	7.66793	0.000260186	0.00506876
	1.11396	7.12266	7.67964	6.56568	9.32708e-05	0.00295254
HCK	1.11371	7.57412	8.13097	7.01726	0.000165233	0.0039356
C1QC	1.11367	8.82363	9.38047	8.2668	8.85776e-05	0.00287095
NANOG	-1.1135	8.39231	7.83556	8.94906	0.000495695	0.00738131
RRP7A /// RRP7B	-1.11343	6.9658	6.40908	7.52252	0.000182559	0.00416734
CD163	1.11283	9.14435	9.70076	8.58793	0.0012624	0.0128373
CD300LG	-1.1124	7.85829	7.30209	8.41449	0.00344199	0.0244469
IL7R	1.11186	5.49738	6.05332	4.94145	0.00268671	0.0207001
	1.11052	5.64164	6.1969	5.08638	0.0124342	0.057393
DCUN1D5	-1.10932	6.75107	6.19641	7.30572	1.54361e-05	0.00132445
MID2	-1.10699	8.57712	8.02362	9.13062	4.21108e-07	0.00048314
CD3G	1.10631	5.52819	6.08135	4.97504	0.000426062	0.00674363
CTSS	1.10605	9.32942	9.88245	8.77639	3.73758e-05	0.00191224
SULF1	1.1058	6.45179	7.00469	5.89889	0.00282404	0.0214031
RNASE6	1.10495	8.61381	9.16628	8.06134	1.38345e-05	0.001267
CLC	1.10478	4.66176	5.21415	4.10937	0.0095786	0.048086
NRXN1	-1.10457	7.78752	7.23524	8.33981	0.00557508	0.0334096
CA3	-1.10442	6.42102	5.86882	6.97323	0.000625213	0.00844069
ICAM1	1.10417	7.64981	8.20189	7.09772	3.23586e-05	0.00179616
	-1.10344	8.45273	7.90102	9.00445	6.3066e-06	0.000976614
RBP4	-1.10285	5.48148	4.93005	6.0329	0.000579109	0.00805047
CALCRL	1.10262	7.94773	8.49904	7.39642	0.000819778	0.00988391
IL10RA	1.10182	8.23062	8.78152	7.67971	0.000129255	0.00350657
PDPN	1.10152	7.97943	8.53019	7.42868	0.000658415	0.0087143
PAMR1	-1.10125	8.08595	7.53532	8.63657	0.00198087	0.0169928
ABCD3	-1.10108	6.68977	6.13923	7.24032	0.000577114	0.00803457
CFD	-1.10042	10.3291	9.77888	10.8793	0.0064764	0.0368893
NOX1	-1.10005	4.50892	3.95889	5.05895	0.00010714	0.00317887
	-1.09983	8.02872	7.47881	8.57864	3.354e-06	0.00082169
HLA-DQA1 /// HLA-DQA2	1.09922	9.90968	10.4593	9.36007	4.56776e-06	0.000905944
IL26	1.09851	4.86374	5.41299	4.31448	0.00402168	0.0270421
BMP7	-1.09846	10.8356	10.2864	11.3848	9.21137e-05	0.0029351
USP46	-1.09785	7.24495	6.69603	7.79388	2.73128e-05	0.00166286
THRSP	-1.09784	6.57231	6.02339	7.12123	0.00371609	0.0257149
ANGPT2	1.0977	6.91862	7.46747	6.36977	0.000852469	0.0101195
VCAM1	1.09754	9.2924	9.84117	8.74363	0.00214039	0.0178859
TAC1	-1.09681	5.98091	5.43251	6.52932	0.0104556	0.0509995
TAF7L	-1.09635	5.26531	4.71714	5.81348	2.06465e-05	0.00150915
KRTAP4-2	-1.09572	5.43585	4.88799	5.98372	0.201212	0.38265
NAMPT	1.09558	10.1197	10.6675	9.57188	0.000629463	0.00847772
LOC255480	-1.09547	5.23682	4.68908	5.78455	0.00975802	0.0487023
NAP1L2	-1.09489	8.90412	8.35668	9.45157	1.00981e-05	0.001142
SPRR1A	1.09475	11.3904	11.9378	10.843	5.56172e-06	0.000918764
FNDC3B	1.09447	5.254	5.80123	4.70676	8.55896e-05	0.00280763
	-1.09378	6.8569	6.31001	7.40378	0.00065519	0.00868923
LOC100287917	-1.09373	10.854	10.3071	11.4008	2.78431e-06	0.000781707
FCRL1	1.09368	5.20976	5.7566	4.66292	0.0720476	0.192024
CTSL1	1.09323	10.3182	10.8648	9.77156	5.35469e-05	0.00222144
	-1.09311	6.71003	6.16348	7.25658	2.84282e-07	0.000385472
SLC2A14 /// SLC2A3	1.09308	6.9711	7.51765	6.42456	0.000923826	0.0106224
FAM70A	-1.09261	7.09309	6.54678	7.63939	0.000954227	0.0108194
LOC100289632	-1.09164	7.46983	6.92402	8.01565	0.000597897	0.00820649
NLRP7	1.09133	6.13433	6.68	5.58867	0.00768538	0.0414404
SOX6	-1.09122	8.95182	8.40621	9.49743	0.000319782	0.0056959
SLAMF1	1.09072	6.21387	6.75923	5.66851	0.00127753	0.01292
SHROOM3	-1.08993	7.18543	6.64047	7.7304	0.00025017	0.00495221
PROX1	1.08912	6.1254	6.66995	5.58084	1.46421e-05	0.00129289
UGT1A6	1.08865	9.49791	10.0422	8.95358	2.44554e-05	0.0016134
C16orf54	1.08817	10.0808	10.6249	9.5367	0.000566972	0.00794054
PRF1	1.08713	8.3082	8.85177	7.76464	0.00159255	0.0148236
CD14	1.08694	8.25544	8.79891	7.71197	0.00217193	0.0180645
SECTM1	1.08665	6.60647	7.14979	6.06314	4.47698e-05	0.00206656
	-1.08515	8.90538	8.36281	9.44795	0.000856372	0.0101495
SAMD9	1.0837	6.06473	6.60658	5.52288	0.000898249	0.0104418
	1.08312	6.27449	6.81605	5.73293	0.00033084	0.00580356
UGT1A1 /// UGT1A10 /// UGT1A4 /// UGT1A6 /// UGT1A8 /// UGT1A9	1.08272	9.45043	9.99178	8.90907	4.32483e-05	0.00203055
CLEC4D	1.0826	4.92392	5.46522	4.38262	0.00482863	0.0304324
PIK3R5	1.08192	6.13686	6.67782	5.5959	0.000572498	0.00798755
TXNDC9	1.08143	6.47589	7.01661	5.93518	0.000108383	0.00319006
HS3ST3B1	1.08118	8.65603	9.19662	8.11544	0.00143981	0.0139422
	1.08112	10.4103	10.9509	9.86974	0.000175273	0.00408049
AOAH	1.08087	7.0756	7.61603	6.53516	0.00012735	0.00348015
SHANK2	-1.07959	4.57522	4.03542	5.11502	0.0034423	0.0244469
	-1.0794	3.98708	3.44738	4.52678	0.00271092	0.020812
AIF1	1.07929	9.91984	10.4595	9.38019	8.293e-06	0.00109027
SFRP4	1.07922	5.94736	6.48697	5.40775	0.0641927	0.177008
AIF1	1.07862	9.69822	10.2375	9.15891	1.14439e-05	0.00117089
FAM3B	-1.07858	6.36654	5.82725	6.90583	0.00162877	0.0150118
LGALS3BP	1.07832	8.38037	8.91952	7.84121	6.48004e-06	0.000994512
NCKAP1L	1.07704	6.75712	7.29564	6.2186	7.07225e-06	0.00103622
	-1.07666	7.47292	6.93459	8.01125	0.00265868	0.0205794
RGS3	1.07665	8.07898	8.61731	7.54066	0.000492853	0.00736519
	-1.07662	5.87757	5.33926	6.41588	0.000248716	0.00493289
FCGR3A /// FCGR3B	1.07637	6.67499	7.21318	6.13681	0.00297158	0.0221503
	-1.0762	6.67608	6.13798	7.21418	0.00114155	0.0120652
	1.07594	7.07394	7.61191	6.53597	0.000240933	0.00487223
KRTAP9-9	-1.07535	6.08572	5.54805	6.62339	0.188998	0.367347
WAS	1.07488	8.11643	8.65387	7.57899	0.000151277	0.00378596
NRP2	1.07475	5.7127	6.25008	5.17532	0.000177661	0.0041095
GAL	-1.07441	6.31071	5.77351	6.84792	0.0366477	0.120585
KLHL5	1.07314	6.93505	7.47162	6.39848	3.44177e-05	0.00184684
RALGPS2	1.07297	7.89771	8.43419	7.36122	0.000611186	0.00831364
SELP	1.07295	6.63635	7.17282	6.09987	0.00139714	0.0136821
	-1.07258	7.63312	7.09682	8.16941	4.0403e-05	0.00198425
LDB3	-1.07238	6.65402	6.11783	7.19021	0.0020537	0.0174182
ADRB1	-1.07176	6.79875	6.26287	7.33463	0.000885392	0.0103391
ST6GAL1	1.07145	9.32402	9.85975	8.78829	0.00797456	0.042495
HRH1	1.07031	8.21203	8.74718	7.67688	6.48539e-05	0.00242694
SOX6	-1.06996	8.95901	8.42403	9.49399	0.00116648	0.0122434
CYP1A2	-1.06972	8.76552	8.23066	9.30038	0.00449501	0.0290433
UPP1	1.06896	7.57873	8.11321	7.04425	0.00440771	0.0286949
GREM1	1.06889	9.27098	9.80543	8.73654	0.00572128	0.0339896
	1.06878	8.32623	8.86062	7.79185	5.39319e-06	0.000918764
KBTBD8	1.06868	7.06877	7.60311	6.53443	0.00234154	0.018981
IKZF1	1.06842	7.3659	7.90011	6.83168	0.000399357	0.00646987
IL5RA	1.06819	4.75403	5.28813	4.21994	0.00321356	0.0233498
GPD1	-1.06793	5.6044	5.07044	6.13837	0.000809483	0.00980795
LOC728342	-1.06713	6.48436	5.95079	7.01792	8.15434e-06	0.00108936
FHL1	-1.06647	9.36558	8.83235	9.89882	0.00238735	0.0191997
FAIM3	1.06646	5.74268	6.27592	5.20945	0.00443255	0.0287949
SCEL	-1.06608	10.4856	9.95255	11.0186	2.07885e-05	0.00151104
KLHL6	1.06598	5.35845	5.89145	4.82546	0.000718159	0.00912375
NBLA00301	-1.06588	6.19829	5.66535	6.73123	0.0213125	0.0830828
ITGA4	1.06544	4.54836	5.08108	4.01564	0.000775997	0.00956173
NEK6	1.06535	6.41844	6.95112	5.88576	5.85057e-06	0.0009428
EHF	1.06528	8.41325	8.94589	7.88062	0.000706587	0.00906157
LILRB3	1.06525	6.89761	7.43023	6.36498	0.000842532	0.0100339
TMEM163	1.06501	4.48573	5.01823	3.95322	0.00534154	0.0325177
SPRR1A	1.06449	10.8333	11.3656	10.3011	0.00292808	0.0219147
GIMAP2	1.06443	8.58156	9.11378	8.04935	1.3636e-05	0.00125883
SIRPG	1.06419	5.50565	6.03775	4.97355	0.00527035	0.0322201
43160	1.06416	8.3564	8.88848	7.82432	2.32085e-05	0.00158306
GPCPD1	1.06412	7.21756	7.74962	6.6855	0.000331675	0.00580962
SPON1	1.06396	9.60243	10.1344	9.07045	0.0015764	0.0147292
KIF2A	1.06296	8.31213	8.84362	7.78065	1.18407e-05	0.00118875
OSMR	1.06294	10.4051	10.9366	9.87365	1.85022e-05	0.00144342
SH2D1A	1.06248	6.04199	6.57323	5.51075	0.00854691	0.0444921
LCP2	1.06225	5.22964	5.76076	4.69852	0.00231084	0.0188341
COL3A1	1.06183	7.42628	7.9572	6.89537	0.00472949	0.0299974
	-1.06127	6.0971	5.56646	6.62773	1.2901e-05	0.0012334
SERPINH1	1.06043	8.52468	9.0549	7.99447	5.63018e-05	0.00226656
MS4A7	1.06021	5.99067	6.52077	5.46056	0.000865879	0.0102086
KRTAP9-8	-1.06006	6.67631	6.14628	7.20634	0.277831	0.473227
FMO2	1.05783	5.83939	6.36831	5.31048	0.00231184	0.0188341
MFSD2A	-1.05775	8.93103	8.40216	9.45991	8.48302e-06	0.00110284
FER1L4	1.05749	4.38407	4.91282	3.85532	0.0169805	0.0712261
DLX3	-1.05678	9.36468	8.83629	9.89308	1.508e-05	0.00131135
DLX4	-1.05654	7.6227	7.09443	8.15097	1.11843e-05	0.00116278
	-1.05628	9.97224	9.4441	10.5004	0.000120125	0.00335746
PDXK	1.05622	7.95105	8.47916	7.42295	5.23253e-05	0.00220178
AIF1	1.05408	9.52263	10.0497	8.99559	1.01838e-05	0.001142
CA2	1.05376	10.8664	11.3933	10.3395	0.000598828	0.00821489
GUCY1A3	1.05358	5.87327	6.40005	5.34648	0.000311308	0.00560614
PARP14	1.05339	8.84896	9.37565	8.32226	5.53596e-07	0.000494109
COL28A1	-1.05325	7.63047	7.10384	8.15709	0.0115802	0.0546796
EOMES	1.05293	6.57017	7.09664	6.04371	0.0260853	0.0953188
C4orf7	1.05194	4.89144	5.41741	4.36547	0.0696815	0.18761
VNN1	1.05167	6.59618	7.12202	6.07035	0.00474039	0.0300378
TLR2	1.05158	6.81691	7.3427	6.29112	0.00423017	0.0279269
BATF3	1.0511	6.18669	6.71224	5.66114	1.89627e-05	0.00144972
ARL5B	1.05095	7.05958	7.58506	6.53411	0.00124867	0.012753
MYH11	-1.04952	8.36664	7.84188	8.8914	0.00220551	0.0182518
	-1.04951	8.42315	7.89839	8.9479	0.000392749	0.00639296
RAB31	1.04874	8.95002	9.47438	8.42565	6.25316e-06	0.000971255
NMI	1.04845	9.84059	10.3648	9.31637	1.78935e-06	0.000693762
CHM	1.0475	6.37817	6.90192	5.85442	0.00045462	0.0070022
F2RL2	1.04694	9.00658	9.53005	8.48311	2.31236e-05	0.00158087
EGF	-1.04625	6.73977	6.21665	7.2629	7.00984e-05	0.00252604
KY	-1.04602	7.7501	7.22709	8.27312	0.00295301	0.0220406
KRT25	-1.04568	7.77541	7.25257	8.29825	0.259763	0.453169
IFNAR1	1.04525	7.97117	8.4938	7.44855	5.39353e-05	0.00222393
NELL2	-1.04475	7.65543	7.13305	8.17781	0.00488364	0.0306779
IGH@ /// IGHA1 /// IGHA2 /// IGHD /// IGHG1 /// IGHG3 /// IGHG4 /// IGHM /// LOC100126583 /// LOC652128	1.04438	5.67093	6.19312	5.14874	0.00707276	0.039175
FNDC1	1.04418	9.86285	10.3849	9.34076	0.0194831	0.0781736
HSD3B1	-1.04414	5.29429	4.77222	5.81636	0.0547704	0.159118
PCSK1	1.04397	5.27259	5.79458	4.75061	0.000476304	0.00719858
HRASLS	-1.04299	7.32593	6.80443	7.84742	0.00246323	0.0195809
	-1.04291	7.00874	6.48728	7.53019	0.000997559	0.0111229
IRS2	-1.04245	10.1187	9.5975	10.6399	4.84036e-05	0.00213218
	-1.04241	7.14094	6.61974	7.66215	3.04553e-06	0.000804627
CDH10	-1.04203	4.62755	4.10653	5.14856	0.000277186	0.00525116
	-1.04178	9.22207	8.70118	9.74296	8.77385e-05	0.00285272
COBL	-1.04155	8.99598	8.47521	9.51675	0.000506305	0.00745535
	-1.04111	8.54793	8.02738	9.06848	0.000403468	0.00651601
CD163	1.04084	9.88192	10.4023	9.3615	0.00163686	0.0150728
TNFAIP6	1.04065	9.11345	9.63377	8.59312	0.0118432	0.0555147
GPR176	1.03948	7.71808	8.23782	7.19835	9.08597e-05	0.00291722
	1.03947	6.21192	6.73165	5.69218	0.000399275	0.00646987
GMFG	1.03942	8.96137	9.48108	8.44166	6.6054e-05	0.00243949
GDA	1.03915	5.70408	6.22366	5.18451	0.01886	0.0764408
RIT1	1.03867	6.68461	7.20395	6.16528	5.09451e-06	0.000918764
	-1.03805	6.98348	6.46446	7.50251	4.76374e-06	0.000906278
PLAT	1.03775	6.86579	7.38467	6.34692	0.00787943	0.0421274
FLJ32255	1.03722	5.87337	6.39198	5.35476	0.000391319	0.00638934
TMEM178	-1.03642	6.09956	5.58135	6.61777	1.16486e-05	0.00118712
DHRS9	1.03558	7.03175	7.54955	6.51396	0.00626012	0.0360567
UGT1A1 /// UGT1A10 /// UGT1A4 /// UGT1A6 /// UGT1A8 /// UGT1A9	1.03507	9.21805	9.73558	8.70052	3.45185e-05	0.00184841
GALNTL2	-1.03478	5.57565	5.05826	6.09304	0.000409523	0.00658083
HLA-DRA	1.0344	11.1951	11.7123	10.6779	4.3919e-06	0.000899013
TMEM156	1.03423	5.58758	6.1047	5.07047	0.00104352	0.011459
ODF3B	1.03395	7.40842	7.92539	6.89144	9.48676e-05	0.00298295
KCNK5	-1.03386	8.21789	7.70096	8.73482	0.00377826	0.0259225
CCL19	1.03358	8.25467	8.77146	7.73788	0.0313995	0.108227
DLX6	-1.03293	7.24086	6.72439	7.75732	4.98796e-05	0.00215062
CR1	1.03265	6.63312	7.14944	6.11679	0.00478859	0.0302466
CKB	-1.03208	9.0524	8.53635	9.56844	0.000161882	0.00390824
ALDH1A3	1.03172	9.39472	9.91058	8.87886	0.00884891	0.0456136
SPCS3	1.03117	8.91758	9.43316	8.40199	0.000160019	0.00389599
	1.03044	4.70542	5.22064	4.1902	0.00140183	0.0137066
C2orf89	1.02981	5.30063	5.81553	4.78572	0.000629702	0.00847829
EEF2K	-1.0294	10.511	9.99628	11.0257	0.00013508	0.0035758
LCP2	1.02849	7.07276	7.58701	6.55852	0.000258536	0.00504997
PLA2G16	-1.02785	6.67171	6.15778	7.18563	0.00310868	0.0228215
GALNT12	-1.02767	7.09426	6.58042	7.60809	4.70306e-05	0.00211393
IKBIP	1.02731	7.17641	7.69006	6.66275	3.38609e-05	0.00183607
LOC339535	-1.02708	6.84366	6.33012	7.3572	0.00417233	0.0276619
KCNA3	1.02658	4.5327	5.04598	4.01941	0.00304632	0.0224896
PECAM1	1.02645	8.00627	8.51949	7.49304	0.00174779	0.0156881
GNG7	1.02586	6.11249	6.62542	5.59956	0.00283203	0.0214511
SGEF	-1.02583	9.08552	8.57261	9.59844	0.0012673	0.0128517
IGH@ /// IGHA2 /// IGHD /// IGHG1 /// LOC100126583	1.02539	5.92459	6.43728	5.41189	0.00113014	0.0120037
SGCG	-1.02498	6.49282	5.98033	7.00532	0.00119667	0.0124463
	1.0249	6.97544	7.48789	6.46299	0.000226926	0.00470554
CD86	1.02446	7.04791	7.56014	6.53568	0.000198096	0.00436924
CCND1	-1.02407	10.46	9.94801	10.9721	1.6722e-05	0.00137219
	-1.02272	6.17507	5.66371	6.68642	0.000710007	0.00908509
KLK1	-1.02193	8.36206	7.85109	8.87302	0.000325084	0.00575278
CYAT1 /// IGLV2-18 /// IGLV3-19	1.02179	5.2336	5.7445	4.72271	0.00145021	0.0139991
TIGD7	-1.02178	6.26418	5.75329	6.77508	0.000100722	0.00307004
ZNF215	1.02168	6.44451	6.95535	5.93367	0.00702036	0.0389729
CLDN1	-1.02053	8.45215	7.94188	8.96242	0.000911015	0.0105326
WIPF3	-1.02052	5.52221	5.01195	6.03247	0.000413397	0.00661422
	-1.01922	6.57224	6.06263	7.08185	9.60709e-05	0.00300183
RORC	-1.01918	7.33623	6.82664	7.84582	0.00013498	0.0035758
KRTAP9-2	-1.01893	6.06515	5.55568	6.57462	0.312307	0.508607
UBE2D1	1.0185	7.70436	8.21361	7.19511	3.09144e-06	0.000804627
GLIS3	1.01835	5.96838	6.47756	5.45921	0.0100809	0.0497317
SEL1L	1.01826	7.8205	8.32963	7.31137	0.000155631	0.00383625
CORO1A	1.0182	7.37186	7.88096	6.86276	7.61539e-05	0.0026438
GSTM5	-1.018	7.99249	7.48349	8.50149	0.00693278	0.0386531
GDF10	-1.01797	6.04997	5.54098	6.55895	0.0413208	0.130908
IFITM1	1.01783	10.058	10.5669	9.54905	0.000191072	0.00428391
GFRA1	-1.01775	10.3001	9.79124	10.809	0.00423788	0.0279671
CLEC4D	1.01719	5.63201	6.14061	5.12342	0.0174534	0.0725384
SYNPO2	-1.01716	6.72047	6.21189	7.22905	0.0373571	0.122155
CDC25B	1.01707	9.83156	10.3401	9.32302	2.46481e-06	0.000763739
PDZD2	-1.01597	6.41843	5.91045	6.92642	0.00501538	0.0311938
LMO4	-1.01467	9.0831	8.57577	9.59044	1.65462e-08	0.000213309
KRTAP9-3	-1.01451	5.65165	5.14439	6.1589	0.27065	0.465313
WIPF1	1.0137	6.34637	6.85322	5.83952	0.000962701	0.010882
TMC8	1.01325	6.72054	7.22716	6.21392	0.00189287	0.0165132
SLAMF1	1.01295	5.61117	6.11764	5.10469	0.00346188	0.0245454
KLK8 /// KLK9	1.01285	6.85152	7.35795	6.34509	0.00168671	0.0153806
ALOX15B	-1.0123	6.09588	5.58973	6.60203	0.0015799	0.0147458
MPHOSPH9	1.01223	5.97147	6.47758	5.46535	9.21506e-05	0.0029351
LIFR	-1.01166	7.70278	7.19695	8.20862	0.00171193	0.0155175
C5orf20	1.01146	6.34219	6.84792	5.83646	1.09727e-06	0.00058849
TNFSF13B	1.01144	7.72527	8.23098	7.21955	5.717e-05	0.00228004
NPR2	-1.01091	7.86677	7.36132	8.37222	0.000119605	0.00334958
	1.01068	5.84017	6.34551	5.33482	0.00297687	0.0221672
PRSS23	1.01065	5.3021	5.80742	4.79677	0.00354411	0.0248991
TRANK1	1.0103	6.81439	7.31954	6.30924	8.81481e-06	0.00110301
EPB41L4B	-1.00978	10.1261	9.62118	10.631	0.000178084	0.00411251
CD83	1.00912	8.52415	9.02871	8.01959	2.71915e-05	0.00166136
GPSM3	1.00898	7.43478	7.93927	6.93028	0.000240368	0.00486666
NOS1	-1.00833	5.9498	5.44563	6.45396	8.34481e-05	0.00277676
CD163L1	1.00797	7.34178	7.84577	6.8378	0.000438505	0.00685847
XK	-1.00781	7.92583	7.42192	8.42973	0.00016547	0.00393924
PLEKHA6	-1.00767	6.0423	5.53847	6.54614	6.95363e-06	0.0010304
LILRB3	1.00762	7.00773	7.51154	6.50392	0.00162636	0.0149988
HMCN1	1.00731	9.49335	9.997	8.98969	0.00130092	0.0130769
C1orf46	-1.00713	10.0512	9.54761	10.5547	5.48987e-05	0.00223438
KRTAP1-5	-1.00713	6.22739	5.72382	6.73095	0.231702	0.420222
CD93	1.00712	9.91195	10.4155	9.40839	0.00192895	0.0167009
	1.00698	4.79829	5.30178	4.2948	0.00461141	0.0295069
	-1.00686	6.35682	5.85338	6.86025	5.57669e-06	0.000918764
ERO1L	1.00656	9.1798	9.68308	8.67652	0.000625274	0.00844069
WIPF1	1.00646	6.3674	6.87063	5.86417	0.00145016	0.0139991
LOC100287689	-1.00554	5.73393	5.23116	6.2367	0.000663899	0.00876031
FAM41C /// RPL23AP7 /// RPL23AP82	-1.00515	9.0353	8.53273	9.53788	1.5759e-07	0.000372415
MS4A4A	1.00494	7.32665	7.82912	6.82418	0.00116741	0.0122507
CTNND2	-1.00477	5.34168	4.83929	5.84406	0.000353429	0.00603286
	-1.00402	8.19792	7.69591	8.69992	1.25473e-05	0.00122312
PTGS2	1.004	7.74005	8.24205	7.23805	0.0205833	0.0810675
SLC35B3	-1.00341	6.85422	6.35252	7.35592	0.000133499	0.00355953
	-1.00275	9.0921	8.59072	9.59347	7.21637e-05	0.00256083
FAR2	-1.00263	7.73854	7.23722	8.23985	0.0548158	0.159214
C3	1.00138	10.7937	11.2944	10.2931	0.00870402	0.0450688
SHANK2	-1.00136	6.09067	5.58998	6.59135	0.000510181	0.0074944
SIK1	-1.00132	10.6029	10.1023	11.1036	7.39617e-05	0.0026027
EHF	1.00117	8.73635	9.23693	8.23576	0.00114954	0.0121223
	-1.00107	7.31429	6.81375	7.81482	0.000115367	0.0032868
GUCY1B3	1.00102	7.56011	8.06062	7.0596	0.00971887	0.0486036
HINT3	-1.00078	6.12375	5.62336	6.62415	2.05753e-05	0.00150915
PLD6	-1.00054	9.39048	8.89021	9.89075	6.66626e-05	0.00245192
SLA	1.00038	7.7981	8.29829	7.29791	0.000188263	0.0042476
KLK13	0.999731	7.47048	7.97035	6.97062	0.0151542	0.0658163
	0.999508	5.26728	5.76703	4.76752	0.00187243	0.0163987
AHNAK2	-0.999408	9.80277	9.30307	10.3025	0.000403839	0.00651993
NNMT	0.999292	8.56027	9.05992	8.06062	0.0087309	0.0451762
	-0.998715	6.25871	5.75935	6.75807	4.04467e-05	0.00198451
PLCB4	-0.998715	6.74037	6.24101	7.23972	0.00649063	0.0369551
MFNG	0.998662	6.79124	7.29057	6.29191	0.000105388	0.00314675
LNX1	-0.998646	9.70686	9.20754	10.2062	2.68709e-05	0.00164958
TRA@ /// TRAC /// TRAJ17 /// TRAV20	0.998569	8.23042	8.72971	7.73114	0.00240774	0.0193035
HLA-DOB	0.998162	6.08692	6.586	5.58784	0.00170235	0.0154643
DHDPSL	-0.997831	6.10043	5.60152	6.59935	3.34489e-05	0.00182525
MPEG1	0.997777	9.78638	10.2853	9.28749	3.96896e-05	0.00197003
COL4A2	0.997762	9.02414	9.52302	8.52526	0.000595563	0.00818317
ANGPTL2	0.997677	9.52165	10.0205	9.02282	0.00226102	0.0185423
ENPP5	-0.997669	5.70622	5.20738	6.20505	0.000741605	0.00927987
GUCY1A3	0.996815	7.53924	8.03765	7.04083	0.00251459	0.0198333
	-0.996723	7.48862	6.99025	7.98698	0.000267102	0.00514325
FYB	0.996692	5.524	6.02235	5.02565	0.00074664	0.00931575
	0.996608	6.55105	7.04935	6.05275	9.98447e-05	0.0030647
	-0.996492	7.25634	6.75809	7.75458	4.67728e-05	0.00210695
RRM2	0.996362	8.21573	8.71392	7.71755	0.00189529	0.0165259
FAM110C	0.996362	10.0237	10.5218	9.52548	0.000214598	0.00455498
SPPL3	-0.996023	8.8896	8.39159	9.38762	4.89911e-05	0.00213218
NEGR1	-0.995908	7.14096	6.64301	7.63892	0.0053363	0.0325089
LOC100134017	0.995154	6.55225	7.04982	6.05467	0.00173593	0.0156364
IL13RA1	0.994485	8.38464	8.88188	7.8874	2.08341e-05	0.00151104
IRAK2	0.994438	9.0826	9.57982	8.58538	1.13503e-05	0.00117089
XCL1 /// XCL2	0.994331	6.59262	7.08978	6.09545	0.000234291	0.00480267
BMP2	-0.994246	7.30119	6.80407	7.79832	5.37486e-06	0.000918764
PPAPDC1B	0.993262	7.98608	8.48271	7.48945	0.00141487	0.0137739
IL13RA1	0.991431	8.62917	9.12488	8.13345	6.79635e-05	0.00248382
ARPC1B	0.991346	8.43775	8.93342	7.94208	6.70258e-07	0.000494109
CLECL1	0.991015	5.24829	5.7438	4.75278	0.00104489	0.0114667
GALNTL2	-0.990969	6.01958	5.52409	6.51506	0.00116953	0.0122679
TYROBP	0.990954	9.68434	10.1798	9.18886	5.03355e-05	0.00216078
CSRP2	0.990869	8.47574	8.97118	7.98031	4.14328e-05	0.00199307
NCF4	0.990646	7.02394	7.51926	6.52862	7.93103e-06	0.00106928
PLEKHH1	-0.990592	7.38993	6.89463	7.88522	3.14511e-05	0.00176781
	-0.990338	7.90153	7.40636	8.3967	3.22612e-05	0.00179462
KRTAP3-2	-0.990154	6.35558	5.86051	6.85066	0.239035	0.428996
CASP10	0.990008	7.60619	8.10119	7.11118	1.41451e-05	0.00127247
GJB2	0.989954	11.7945	12.2895	11.2995	0.00110245	0.0118216
SLFN11	0.989269	8.8721	9.36673	8.37746	0.000299939	0.0054784
PLXNA4	-0.989246	8.30553	7.81091	8.80015	1.40395e-05	0.00127192
MBP	-0.988962	6.15906	5.66458	6.65354	0.000362242	0.00612451
HS3ST3A1	0.988462	5.81807	6.3123	5.32384	0.00210469	0.0177023
TIMP1	0.988408	10.65	11.1442	10.1558	0.000253063	0.00498651
	-0.988215	5.21938	4.72527	5.71348	0.000165539	0.00393924
	-0.988169	7.03045	6.53636	7.52453	9.475e-05	0.00298107
ALS2CR4	-0.988123	9.04998	8.55592	9.54405	3.25035e-05	0.00180227
	-0.987969	7.28425	6.79027	7.77824	1.52937e-05	0.00131674
DKK1	-0.987869	6.0126	5.51866	6.50653	0.00673087	0.0378961
DSG3	0.987662	8.01745	8.51128	7.52362	0.000961932	0.0108788
ADORA3	0.987477	4.71975	5.21349	4.22602	0.000676486	0.00885049
CD37	0.987454	6.48993	6.98366	5.99621	0.00115675	0.0121735
CHST11	0.987446	6.27319	6.76692	5.77947	4.7817e-05	0.00212451
PHTF1	0.987231	6.80896	7.30258	6.31535	0.000111303	0.0032281
PLAUR	0.987223	6.5368	7.03041	6.04318	0.00438373	0.0285785
LILRB3	0.986923	6.93215	7.42562	6.43869	0.000382335	0.00630151
FCRL3	0.986785	4.42293	4.91632	3.92954	0.0507003	0.150985
CLEC4C	0.986208	5.03621	5.52932	4.54311	0.0017039	0.0154643
	0.986169	6.68758	7.18067	6.1945	0.00182866	0.0161636
KRTAP1-3	-0.985938	6.0365	5.54353	6.52947	0.28929	0.485606
UPF3A	-0.985846	6.79902	6.30609	7.29194	1.01409e-05	0.001142
	-0.985669	6.05421	5.56138	6.54705	0.0022253	0.0183603
	0.9853	9.87535	10.368	9.3827	1.02065e-05	0.001142
CYLD	0.984854	7.38897	7.8814	6.89655	2.61019e-07	0.00038457
COL1A1	0.984808	8.36993	8.86233	7.87752	0.000225531	0.00468882
SPOCK1	-0.983708	8.03758	7.54572	8.52943	0.00212856	0.0178244
TLR8	0.983508	7.46285	7.9546	6.97109	0.000107953	0.00318533
PIK3CD	0.982892	7.84788	8.33933	7.35644	3.62331e-05	0.00189215
IL27RA	0.982738	5.81429	6.30566	5.32292	2.42436e-05	0.0016134
SAMHD1	0.982238	10.0438	10.5349	9.55265	2.12538e-06	0.000714361
NIPAL1	-0.982231	8.59885	8.10773	9.08996	4.87306e-05	0.00213218
EFNA5	-0.981985	9.85804	9.36705	10.349	0.000140017	0.00366324
CD47	0.981362	9.78168	10.2724	9.291	1.60089e-07	0.000372415
SPRR1B	0.981254	12.3327	12.8233	11.8421	5.59782e-06	0.000919308
KAP2.1B /// KRTAP2-2	-0.981008	5.53708	5.04658	6.02758	0.290144	0.486391
PDZRN4	-0.980538	5.07608	4.58581	5.56635	6.07785e-05	0.00236257
PSMD11	-0.980392	8.98358	8.49338	9.47378	6.77705e-07	0.000494109
SAMHD1	0.9803	9.88646	10.3766	9.39631	9.29372e-06	0.00110564
RARRES3	0.979569	8.55298	9.04277	8.0632	0.000151239	0.00378596
RAB2A	-0.979454	7.27658	6.78685	7.76631	4.89161e-05	0.00213218
ADAMTSL3	-0.978977	5.79885	5.30936	6.28834	0.000188294	0.0042476
	0.978946	6.412	6.90148	5.92253	0.00504137	0.03128
KRTAP4-4	-0.977669	5.36664	4.87781	5.85548	0.329149	0.526242
DHRS9	0.977546	6.73003	7.2188	6.24125	0.0102234	0.0501896
SIPA1L1	-0.977215	7.65265	7.16404	8.14125	1.30026e-07	0.000372415
GPAM	-0.977031	8.33365	7.84513	8.82216	6.19578e-05	0.00238076
	-0.976669	7.24897	6.76063	7.7373	1.51147e-05	0.00131216
	0.976654	9.83332	10.3216	9.34499	0.00880883	0.0454609
ADA	0.976485	7.58539	8.07363	7.09715	3.06162e-05	0.00175616
PRR15L	-0.976408	6.07467	5.58647	6.56288	0.0015966	0.0148346
KRT18	-0.975985	7.21792	6.72992	7.70591	0.00613424	0.0356141
KCNJ15	0.975369	5.07313	5.56082	4.58545	0.000144169	0.00370309
COL3A1	0.975238	12.1804	12.668	11.6927	0.00157922	0.0147421
BCAP29	-0.975208	9.50224	9.01464	9.98985	1.25361e-06	0.000621587
NNMT	0.975154	9.24622	9.73379	8.75864	0.0116601	0.0549472
MCM6	-0.975123	7.12101	6.63345	7.60857	0.000746301	0.00931377
PRSS27	0.975085	5.31355	5.80109	4.82601	0.00073908	0.00926176
CX3CR1	0.974723	7.82513	8.31249	7.33777	0.000269141	0.00516133
CCL5	0.974208	6.17686	6.66396	5.68975	0.00643817	0.0367416
FPR2	0.973915	5.74892	6.23588	5.26196	0.0569539	0.163381
LIFR	-0.973569	9.88948	9.40269	10.3763	0.00221831	0.0183313
HIF3A	-0.973369	4.89293	4.40625	5.37962	0.00149443	0.0142369
CEACAM6	-0.973062	7.19478	6.70825	7.68132	0.0459182	0.14076
BTK	0.973008	6.75433	7.24084	6.26783	0.000244999	0.00490444
DRAM1	0.972162	8.14592	8.632	7.65984	0.000231997	0.00477219
VSIG10	-0.971985	7.85372	7.36772	8.33971	2.65466e-05	0.00164456
	0.971331	8.58519	9.07085	8.09952	0.00195718	0.0168575
SLC12A2	-0.971323	11.3558	10.8702	11.8415	0.000459322	0.00704517
FGF14	-0.971054	6.78947	6.30395	7.275	0.000274852	0.00522615
TNFSF10	0.971015	11.0307	11.5163	10.5452	7.61841e-07	0.000510206
UBA6	0.970338	5.95455	6.43972	5.46938	0.000118806	0.00334232
CNTNAP3	-0.970023	4.84597	4.36095	5.33098	0.00602235	0.0351824
PIK3AP1	0.9697	9.59572	10.0806	9.11087	0.0015024	0.0142836
GIMAP4	0.969546	7.91614	8.40092	7.43137	0.00152431	0.0144254
SOX7	0.9693	7.24342	7.72807	6.75877	0.000568008	0.00794856
ACOT8	-0.969231	7.08722	6.6026	7.57183	0.000192158	0.00429707
	-0.969177	7.03561	6.55102	7.5202	4.25917e-06	0.00089646
SLC47A1	-0.969038	8.94371	8.45919	9.42823	0.000571373	0.0079805
KRT27	-0.968562	7.58057	7.09628	8.06485	0.149374	0.314876
AASS	0.968138	8.24388	8.72795	7.75982	4.72659e-05	0.00211393
SERPINB1	0.968131	8.51626	9.00032	8.03219	0.00387799	0.0264096
PCSK2	-0.967646	8.12331	7.63948	8.60713	0.0014136	0.0137668
RAB27A	0.966477	7.37117	7.85441	6.88793	0.000245981	0.00490837
	0.9664	7.25692	7.74012	6.77372	0.00193148	0.0167115
CCDC88A	0.965992	5.90563	6.38863	5.42264	5.3775e-05	0.00222393
EHF	0.965938	7.68762	8.17059	7.20465	0.00358775	0.0251044
PTPN7	0.965562	5.35887	5.84165	4.87609	0.000717298	0.00912228
IFITM1	0.965154	10.9427	11.4253	10.4601	6.55539e-05	0.00243488
ACSL5	0.964862	7.0278	7.51023	6.54537	0.00134873	0.0133801
SLC46A2	-0.964146	10.1327	9.65067	10.6148	0.00146597	0.0140957
DGAT2	-0.964	10.1278	9.64582	10.6098	6.08431e-05	0.00236257
IGFBP4	0.963962	9.58523	10.0672	9.10325	0.000427402	0.00674875
	-0.963931	7.8916	7.40964	8.37357	2.14626e-06	0.000714361
GPRIN2	-0.963923	8.47302	7.99105	8.95498	0.000439415	0.00686419
SFRP2	0.963869	10.2152	10.6972	9.73328	0.0171265	0.0716528
	0.963815	4.79961	5.28152	4.3177	0.00770566	0.0414995
CES8	-0.962885	9.05735	8.57591	9.53879	0.000220813	0.00463351
SCD5	-0.962885	9.94553	9.46409	10.427	0.000528136	0.00761375
C12orf5	0.961862	7.96004	8.44097	7.47911	0.000113521	0.00326306
	-0.961738	6.64957	6.1687	7.13044	0.00173462	0.0156297
	0.961677	10.1944	10.6752	9.71353	9.14656e-06	0.00110549
PHF17	-0.961369	6.9536	6.47292	7.43428	1.98127e-05	0.00148367
ZC3H12A	0.961277	6.35308	6.83372	5.87245	0.000482375	0.0072563
KRTAP19-1	-0.9609	5.73599	5.25554	6.21644	0.235361	0.424627
	-0.960715	7.02456	6.5442	7.50492	0.00248628	0.0197034
MAP4K1	0.960477	6.58314	7.06338	6.1029	0.00372685	0.0257445
LYZ	0.960462	11.9992	12.4795	11.519	5.84965e-07	0.000494109
HLA-DRA	0.959969	10.9911	11.4711	10.5111	6.34757e-06	0.000980016
EPHB6	-0.959946	9.21812	8.73815	9.69809	0.000662594	0.00874757
ZNRF3	-0.9597	9.38779	8.90794	9.86764	0.00035532	0.00604513
C1orf46	-0.959262	9.34141	8.86178	9.82104	8.39644e-05	0.00277676
NOG	-0.957885	5.36039	4.88145	5.83933	0.00929684	0.0472046
PAPSS2	0.957469	7.4309	7.90964	6.95217	0.000565034	0.00792416
TTC21B	-0.9572	6.88226	6.40366	7.36086	2.52215e-06	0.000769583
	0.956446	7.26825	7.74647	6.79002	0.000147047	0.00374644
LGALS2	0.956246	7.37703	7.85515	6.89891	2.34438e-05	0.00158559
CEACAM7	-0.956069	5.86869	5.39065	6.34672	0.00933841	0.0473365
MCL1	0.955838	10.1482	10.6261	9.67027	2.83474e-06	0.000781707
CYYR1	0.955662	6.67109	7.14892	6.19326	0.00027834	0.00526001
ST7OT1	-0.955592	5.8913	5.4135	6.36909	0.000492515	0.00736374
LYPD6B	-0.955585	9.979	9.50121	10.4568	0.000422528	0.00670415
SYTL5	0.955331	5.3101	5.78777	4.83244	0.00938358	0.0474721
STAT4	0.955323	6.17938	6.65704	5.70172	0.00997772	0.0493877
TCP11L1	0.954992	5.14026	5.61775	4.66276	1.09693e-08	0.000195944
	0.954323	6.41805	6.89521	5.94088	0.000160854	0.00390411
IGFBP5	-0.954008	9.1457	8.66869	9.6227	0.0184952	0.0754008
STAP1	0.953492	5.89248	6.36922	5.41573	0.00153723	0.014513
	-0.953408	7.03532	6.55862	7.51202	2.26313e-06	0.000738626
	-0.953369	5.97381	5.49712	6.45049	0.00016491	0.00393094
EFCAB1	-0.952915	4.76119	4.28473	5.23765	1.2448e-05	0.00122035
MNDA	0.9523	8.23817	8.71432	7.76202	0.00117245	0.0122807
AURKA	0.952285	7.4575	7.93365	6.98136	0.00108965	0.0117528
IL1F9	0.952062	9.31745	9.79348	8.84142	0.0104191	0.0508739
VPRBP	-0.951246	6.3377	5.86208	6.81332	1.00927e-07	0.000372415
LPCAT1	0.951169	9.87143	10.347	9.39585	3.23222e-06	0.000813054
KIAA1199	0.950908	7.67683	8.15228	7.20138	0.0145491	0.0640367
CD6	0.950254	6.05407	6.52919	5.57894	9.18602e-05	0.0029351
COCH	-0.950131	6.58447	6.1094	7.05953	0.0892425	0.22191
CTSC	0.950092	9.469	9.94405	8.99395	6.713e-06	0.00101946
SYNE1	-0.949708	6.5528	6.07795	7.02765	1.28024e-05	0.00122939
STAB1	0.949269	8.69265	9.16728	8.21802	0.000303479	0.00552011
EGLN3	-0.948631	10.0795	9.60522	10.5538	0.00346378	0.0245555
	0.948592	6.79866	7.27295	6.32436	0.0344415	0.115432
XAF1	0.948146	8.67466	9.14873	8.20058	0.000330835	0.00580356
SEMA4G	-0.947962	6.80947	6.33549	7.28345	0.000328426	0.00578412
CD209	0.947954	8.96518	9.43915	8.4912	0.00732122	0.040146
SELPLG	0.947692	6.89983	7.37368	6.42598	6.07622e-05	0.00236257
	-0.947292	6.99686	6.52322	7.47051	1.8847e-06	0.000704264
CCL22	0.9472	8.08985	8.56345	7.61625	0.000244257	0.00489753
	0.947192	6.0663	6.53989	5.5927	0.000245965	0.00490837
PLEKHO2	0.946954	7.32999	7.80347	6.85652	0.000105508	0.00314675
MYLK	-0.946477	9.57431	9.10107	10.0475	0.00640725	0.0366323
	0.946054	7.66832	8.14135	7.19529	0.00147676	0.0141654
TPBG	0.945931	10.5832	11.0562	10.1103	1.11373e-05	0.00116278
BMP2	-0.945254	9.11963	8.64701	9.59226	5.4946e-05	0.00223438
SLIT3	-0.944308	9.82092	9.34876	10.2931	0.00190973	0.0166014
HLA-DPA1	0.943923	10.2227	10.6947	9.75075	1.2228e-05	0.00121495
SPTAN1	-0.943762	9.20491	8.73303	9.67679	3.02405e-05	0.00175018
HAPLN3	0.943662	7.40564	7.87747	6.93381	6.91399e-05	0.00250819
IGHM	0.943615	6.06294	6.53475	5.59113	0.0384305	0.124364
	-0.943585	8.88222	8.41043	9.35402	5.73033e-05	0.00228182
IFI44	0.943354	8.3545	8.82618	7.88282	2.88171e-06	0.000786251
C2orf27A /// DUXAP10	0.943046	6.31822	6.78974	5.84669	0.00414983	0.0275614
SYBU	-0.9427	6.46091	5.98956	6.93226	0.000367204	0.00616989
UCP2	0.942215	6.75542	7.22653	6.28432	0.000288189	0.00537471
LOC728730	-0.941969	6.29513	5.82415	6.76612	0.000382392	0.00630151
LOC285957	0.941715	5.25533	5.72619	4.78448	0.000139953	0.00366324
C1orf38	0.941354	7.36597	7.83665	6.89529	0.000886055	0.0103397
POU6F1	-0.9413	8.96927	8.49862	9.43992	2.78004e-05	0.00167858
PSMB9	0.941269	8.6372	9.10784	8.16657	3.03937e-05	0.00175085
CADM3	-0.940554	5.99989	5.52962	6.47017	0.00351715	0.0247795
SPON1	0.9404	10.4799	10.9501	10.0097	0.00145149	0.0140036
ABHD12B	-0.939977	8.69507	8.22508	9.16506	0.000864847	0.0102056
HLA-DMB	0.939823	9.69551	10.1654	9.2256	3.62034e-05	0.00189215
CRYAB	-0.939769	10.8131	10.3433	11.283	0.000555752	0.00784956
CD96	0.9397	6.22484	6.69469	5.75499	0.00218368	0.0181301
KCNQ4	-0.939646	5.6345	5.16468	6.10432	0.000936805	0.0107137
SIGLEC7	0.939185	5.73971	6.2093	5.27012	0.000389949	0.00638129
	-0.938531	5.58073	5.11147	6.05	0.00122238	0.0126018
NLGN4X	0.938508	6.96092	7.43018	6.49167	0.000426397	0.00674686
ADAMTS9	0.938362	7.79051	8.25969	7.32133	0.000433572	0.00680321
RAB27A	0.938223	7.41607	7.88518	6.94696	0.000190744	0.00428215
VIPR1	-0.937838	8.21647	7.74755	8.68538	4.90845e-05	0.00213272
SPON1	0.937331	9.85923	10.3279	9.39056	0.00140442	0.013719
GLS	0.937046	6.65685	7.12538	6.18833	0.000396557	0.00643665
FAM150B	-0.936931	6.61449	6.14602	7.08295	0.0333186	0.112924
SMA4 /// SMA5	0.936408	7.45504	7.92325	6.98684	0.000342838	0.00592068
PGM5	-0.936385	7.89927	7.43108	8.36746	0.00404469	0.0271438
FOXC1	-0.935715	10.3794	9.91158	10.8473	0.000988765	0.0110602
PSMB10	0.935346	8.05224	8.51992	7.58457	8.49045e-06	0.00110284
LOC100287927	0.934815	6.49616	6.96357	6.02875	0.0279749	0.0998672
FLJ32255	0.934438	5.4308	5.89802	4.96358	0.00187336	0.0164041
LOC255480	-0.934362	6.42393	5.95675	6.89112	0.0117769	0.0552953
ADAM28	0.934085	7.42445	7.89149	6.95741	0.0018072	0.016058
CLEC10A	0.933708	7.18149	7.64835	6.71464	2.76002e-06	0.000781707
KCNAB1	-0.933477	7.96185	7.49511	8.42858	4.886e-06	0.000916205
FLRT2	-0.933346	7.51765	7.05098	7.98432	0.000121584	0.00337991
PRODH	-0.933131	7.95158	7.48502	8.41815	0.000225438	0.00468882
EFNA3	-0.932962	7.43547	6.96898	7.90195	0.000100733	0.00307004
BID	0.932908	6.49849	6.96495	6.03204	0.000339647	0.00589319
POLR3G	0.932908	8.62712	9.09357	8.16066	0.00261838	0.0203684
LOC284930	-0.9326	6.31747	5.85117	6.78377	4.61001e-05	0.00208897
IGH@ /// IGHA1 /// IGHG1 /// IGHG2 /// IGHG3 /// IGHM /// LOC100126583 /// LOC100290036	0.932485	5.10805	5.57429	4.64181	0.00369319	0.025622
BCAR3	-0.931992	7.96198	7.49598	8.42798	2.47121e-05	0.00161512
SGEF	-0.930938	9.62496	9.15949	10.0904	0.000676334	0.00885049
FCGR2B	0.930769	8.71455	9.17994	8.24917	9.77405e-05	0.00301627
CRISPLD1	-0.930562	7.32573	6.86045	7.79102	0.00551824	0.0331808
DTX3L	0.930508	10.3545	10.8198	9.88925	1.52753e-07	0.000372415
	-0.930046	5.32828	4.86326	5.79331	0.000147943	0.00375257
SLC41A2	0.929792	6.68545	7.15035	6.22055	0.000779021	0.00958297
ABCA8	-0.929785	9.76963	9.30474	10.2345	0.0432023	0.135099
CDH19	-0.929323	6.12413	5.65947	6.58879	0.000599357	0.00821831
IFNAR2	0.929231	7.53961	8.00422	7.07499	3.04558e-05	0.00175085
	0.929169	10.3022	10.7668	9.8376	0.00217065	0.0180626
RGNEF	-0.929092	8.01439	7.54985	8.47894	0.00219566	0.0182031
NSUN7	-0.928677	5.22429	4.75995	5.68863	5.03172e-05	0.00216078
RPP30	-0.928562	5.47219	5.00791	5.93647	7.91705e-07	0.000516783
ALOXE3	-0.928485	8.1824	7.71815	8.64664	2.28614e-05	0.0015775
SERHL2	-0.928208	6.04123	5.57713	6.50534	0.00162993	0.0150198
SCRG1	-0.9281	5.69204	5.22799	6.15609	2.3573e-05	0.00158559
SAMHD1	0.928077	7.64647	8.11051	7.18243	0.000212029	0.0045208
PLAU	0.927685	5.61893	6.08278	5.15509	0.000224604	0.00467777
CDH12	-0.927677	5.47776	5.01392	5.9416	0.00101937	0.0112827
CHRM3	-0.927546	4.8802	4.41642	5.34397	0.00362663	0.0252876
CPE	-0.927492	10.9679	10.5042	11.4317	0.000363485	0.00613747
	-0.927115	6.9102	6.44664	7.37375	0.000275113	0.00522847
ENTPD7	0.926762	6.00862	6.472	5.54524	0.0002068	0.00446435
	-0.926646	7.67188	7.20856	8.13521	0.000209175	0.00450189
	0.926277	6.66974	7.13288	6.2066	0.000309573	0.0055876
	-0.926177	7.75515	7.29206	8.21824	7.9994e-08	0.000372415
BIN2	0.926177	7.3461	7.80918	6.88301	0.0007494	0.00934114
	-0.925931	7.3073	6.84434	7.77027	2.33429e-05	0.00158559
	-0.925754	7.06945	6.60657	7.53232	0.000435673	0.00682454
EIF4G3	-0.925723	4.02366	3.5608	4.48652	0.000437356	0.00684466
CCL21	0.924977	9.24973	9.71222	8.78724	0.00100085	0.0111423
	-0.924915	7.83126	7.3688	8.29372	6.39447e-05	0.00241214
C1orf68	-0.924877	10.2606	9.79821	10.7231	0.000163298	0.00392211
IL18BP	0.924862	6.67579	7.13822	6.21336	0.000561317	0.00789349
FAM78A	0.924123	5.99758	6.45965	5.53552	0.000505237	0.00745179
PML	0.923615	5.9869	6.44871	5.52509	8.30752e-07	0.000528881
CD74	0.923546	9.7175	10.1793	9.25573	1.84688e-05	0.001443
CP	-0.923538	9.22217	8.7604	9.68394	0.00582284	0.034379
SH2B3	0.923208	7.7108	8.17241	7.2492	6.89929e-05	0.00250819
PHF14	-0.923062	7.08152	6.61999	7.54305	2.20984e-05	0.00156102
NCF4	0.923046	7.35747	7.81899	6.89595	0.000132181	0.00354331
KIAA1324	-0.923015	6.42766	5.96615	6.88917	0.010389	0.0507848
GTF2H2 /// GTF2H2B /// GTF2H2C /// GTF2H2D	0.9229	8.49489	8.95634	8.03344	6.72108e-05	0.0024598
CCND2	0.922654	6.0279	6.48922	5.56657	0.000222173	0.0046536
SUN1	-0.9226	7.86058	7.39928	8.32188	0.000166581	0.00395229
PDGFD	-0.922569	8.3884	7.92712	8.84968	0.0173169	0.0721368
SLITRK4	-0.922554	5.88053	5.41925	6.34181	0.000105758	0.00315239
TNFRSF1B	0.922446	8.25621	8.71743	7.79498	0.000132067	0.00354331
PLSCR1	0.9224	9.17972	9.64092	8.71852	0.000199729	0.00438952
LMO3	-0.922292	5.07318	4.61203	5.53432	9.29964e-05	0.00294567
SCO2	0.922123	8.00792	8.46898	7.54685	7.88579e-05	0.00269922
HIST1H2AG	0.922115	5.83545	6.29651	5.37439	0.000711905	0.00909656
	0.922108	4.67325	5.13431	4.2122	0.0279602	0.0998479
PAPPA	0.922077	7.76706	8.2281	7.30602	0.00166145	0.0152151
GNLY	0.921785	5.20042	5.66131	4.73952	0.000544368	0.00776741
PYGL	0.921377	10.1588	10.6195	9.69812	6.45271e-06	0.000993274
DCP2	0.9212	7.34168	7.80228	6.88108	1.88057e-05	0.00144972
EIF2C3	0.921138	5.3793	5.83987	4.91873	4.46849e-06	0.000899013
	-0.921054	5.45405	4.99352	5.91458	4.7182e-05	0.00211393
	0.920931	7.68819	8.14865	7.22772	0.0109962	0.0527732
LMOD1	-0.920915	6.60584	6.14538	7.0663	0.00928282	0.0471659
KRTAP19-3	-0.920592	5.55174	5.09145	6.01204	0.101623	0.242481
ZNF652	-0.920423	7.23416	6.77395	7.69437	7.80386e-05	0.00268102
CD244	0.920215	5.6807	6.14081	5.22059	0.00138331	0.0136053
ZNF366	0.919462	7.44453	7.90426	6.9848	0.00051366	0.00750784
YBX2	-0.9192	5.72032	5.26072	6.17992	6.99117e-05	0.00252461
EPHX2	-0.918785	8.7962	8.33681	9.25559	0.000151495	0.00378596
SGK2	-0.918531	6.10157	5.64231	6.56084	0.0363067	0.119774
C9orf84	0.918269	5.54033	5.99947	5.0812	0.00775428	0.041683
PSG4	-0.918246	7.02946	6.57034	7.48858	6.38217e-05	0.00241214
SYT8	-0.918238	7.17172	6.7126	7.63084	1.74287e-07	0.000372415
	-0.918008	4.56827	4.10926	5.02727	0.0175938	0.0729365
MPZL2	0.917892	11.0482	11.5071	10.5892	4.56283e-05	0.00208038
	-0.917846	4.46858	4.00965	4.9275	0.0228463	0.0870548
RDH16	0.917746	6.78096	7.23983	6.32208	1.03338e-05	0.001142
PTAFR	0.917585	7.96825	8.42705	7.50946	1.45067e-05	0.00128755
C1orf25	0.917531	9.05865	9.51742	8.59988	0.000107711	0.003183
CLEC4C	0.917231	4.41853	4.87715	3.95992	0.00425687	0.028035
ARAP2	-0.916777	9.31971	8.86132	9.7781	2.44391e-05	0.0016134
	-0.916277	10.0413	9.58314	10.4994	0.000211855	0.0045208
NFAM1	0.916185	7.54503	8.00312	7.08694	0.000484032	0.00727432
	-0.915946	5.18873	4.73075	5.6467	0.000204503	0.00444214
	0.915862	6.35435	6.81228	5.89642	2.67108e-06	0.000781707
	-0.915538	5.73946	5.28169	6.19723	0.000133298	0.00355602
C17orf108	-0.915362	9.37526	8.91758	9.83294	6.0106e-06	0.000952743
TFAP2B	-0.915169	6.2523	5.79472	6.70988	0.000990312	0.0110727
SOD2	0.915085	10.8854	11.3429	10.4278	6.33616e-05	0.00240424
SYNGR1	-0.915077	7.01902	6.56148	7.47655	9.1543e-06	0.00110549
LOC283481	-0.914815	7.61758	7.16018	8.07499	2.45198e-05	0.00161367
CKS2	0.914746	9.66746	10.1248	9.21008	0.000115035	0.00328469
MSR1	0.914531	5.30075	5.75802	4.84348	0.00169697	0.0154389
HIST1H3E	0.913492	6.64445	7.10119	6.1877	0.00083913	0.0100137
SEL1L	0.913185	5.75492	6.21152	5.29833	0.00483694	0.0304624
IRF7	0.913069	6.90435	7.36088	6.44782	9.73002e-05	0.00301059
STAT3	0.912831	7.9675	8.42392	7.51108	4.597e-05	0.0020849
	-0.912469	5.19643	4.74019	5.65266	5.03301e-05	0.00216078
NTRK3	-0.912108	6.10209	5.64604	6.55815	0.00100295	0.0111528
TPH1	-0.911354	6.07148	5.61581	6.52716	0.00384467	0.0262489
TRD@	0.910931	8.25377	8.70924	7.79831	0.00281931	0.0213764
TRA@ /// TRD@	0.910869	5.96215	6.41758	5.50672	0.000590955	0.00813993
TPST2	0.910715	9.64169	10.097	9.18633	0.000109989	0.0032099
PHTF1	0.909908	6.97262	7.42758	6.51767	0.000177536	0.00410907
MFAP3	0.909685	5.65594	6.11078	5.2011	2.55812e-07	0.00038457
P2RX5	0.909638	5.79716	6.25198	5.34234	0.00973344	0.0486408
ICAM3	0.909454	8.14754	8.60227	7.69282	0.00653877	0.037139
MAP4K1	0.908662	6.24187	6.6962	5.78754	0.001066	0.0115971
VNN1	0.908546	6.4798	6.93407	6.02552	0.00110971	0.0118722
RAI2	-0.908423	8.52287	8.06865	8.97708	0.00368861	0.0256038
	-0.908238	7.49796	7.04384	7.95208	0.000173276	0.00405114
RCAN2	-0.908162	9.12442	8.67034	9.5785	0.00396015	0.0267748
	-0.907677	6.45422	6.00038	6.90805	3.15763e-06	0.000804627
TBC1D10C	0.9075	5.93438	6.38813	5.48063	0.0017327	0.0156193
S100P	0.907438	9.18927	9.64299	8.73555	0.023832	0.0894492
HIF3A	-0.907315	4.75753	4.30387	5.21118	7.76417e-05	0.00267452
HLA-DMA	0.906954	9.28958	9.74305	8.8361	5.34787e-05	0.0022204
CD24	0.906354	8.38248	8.83565	7.9293	0.00219091	0.0181726
IGH@ /// IGHA1 /// IGHG1 /// IGHG3 /// IGHM /// IGHV4-31 /// LOC100293211	0.906123	6.04302	6.49608	5.58996	0.00695604	0.0387284
NDFIP2	-0.905992	9.9198	9.46681	10.3728	0.000142669	0.00368289
MED23	-0.905862	7.36482	6.91188	7.81775	1.64122e-05	0.00136451
	0.905469	5.1524	5.60514	4.69967	0.00612573	0.0355807
43160	0.905308	7.44328	7.89594	6.99063	7.48619e-05	0.00262066
LOC100288944	-0.905046	7.46966	7.01714	7.92218	0.000715555	0.00911088
FAM125A	0.904854	6.41661	6.86904	5.96418	0.00167528	0.0153118
SERHL2	-0.904831	6.87476	6.42235	7.32718	0.00160454	0.0148949
AURKA	0.904092	8.01072	8.46277	7.55868	0.000720819	0.00914052
LILRB1	0.903854	7.18695	7.63888	6.73502	0.000983241	0.0110152
PLSCR1	0.903808	8.6831	9.135	8.23119	0.000331583	0.00580962
ITGAL	0.903738	6.26724	6.71911	5.81537	0.00143179	0.0138915
KLRK1	0.903492	5.90394	6.35568	5.45219	0.00330508	0.0237803
SLC1A3	0.9034	9.26717	9.71887	8.81547	2.67896e-05	0.00164852
PCSK2	-0.903277	7.48025	7.02861	7.93188	0.000306547	0.00555278
TMEM213	-0.903131	4.73343	4.28186	5.18499	0.0267839	0.0969852
KRT81 /// KRT86	-0.902931	7.21394	6.76248	7.66541	0.212613	0.396665
GPR18	0.902915	7.21337	7.66482	6.76191	0.0030153	0.0223405
LY9	0.902808	6.30601	6.75742	5.85461	0.00190659	0.0165824
OAS1	0.902592	6.47881	6.93011	6.02752	0.00297949	0.0221795
SERPINB9	0.902592	9.35977	9.81107	8.90848	0.00289114	0.0217462
C1orf68	-0.902492	11.2229	10.7717	11.6742	0.000115608	0.00328822
STEAP4	0.902431	10.7792	11.2304	10.3279	0.0100963	0.0497883
	0.902415	7.00697	7.45818	6.55576	0.00174629	0.0156828
WWC1	-0.902092	7.11455	6.66351	7.5656	0.000493067	0.00736558
GZMH	0.901885	5.90715	6.35809	5.45621	0.00928683	0.0471724
USP54	-0.901869	8.64056	8.18962	9.09149	3.34247e-06	0.00082169
SH2D2A	0.901715	5.11963	5.57048	4.66877	0.000679116	0.00887481
LRRC39	-0.901469	5.24565	4.79492	5.69638	7.00293e-06	0.00103177
SORBS1	-0.9008	10.7841	10.3337	11.2345	0.00130312	0.0130862
	-0.900662	9.58744	9.13711	10.0378	5.67537e-05	0.00227241
RORA	-0.900223	8.42051	7.9704	8.87062	0.00100845	0.0111978
MS4A1	0.9002	5.48035	5.93045	5.03025	0.0385187	0.124587
	0.900185	5.11952	5.56961	4.66942	0.000574347	0.00800685
TLR1	0.9001	7.06024	7.51029	6.61019	0.00674191	0.0379293
IGFBP5	-0.899685	8.04596	7.59612	8.4958	0.0356032	0.118311
CXCL17	0.899346	6.50454	6.95422	6.05487	0.00586762	0.034588
RAB31	0.899069	11.5609	12.0105	11.1114	4.91866e-07	0.000494109
KRT7	-0.898992	6.2977	5.8482	6.74719	0.00181183	0.0160807
XPNPEP1	-0.898769	5.72835	5.27897	6.17774	7.78905e-06	0.00106307
LOC284578	-0.898754	5.30902	4.85965	5.7584	0.00614885	0.0356788
RGMB	-0.898654	7.93027	7.48094	8.37959	2.36146e-05	0.00158559
KRTAP1-3	-0.898438	6.04283	5.59361	6.49205	0.0956108	0.232488
CCDC3	-0.898346	10.3496	9.90042	10.7988	2.51604e-05	0.0016292
ENY2	-0.898308	8.05777	7.60862	8.50692	2.44403e-05	0.0016134
	0.898169	6.93452	7.3836	6.48543	0.00124346	0.0127287
LRRN4CL	-0.897269	8.13901	7.69038	8.58765	0.00382693	0.026159
GSTM3	-0.896492	8.06702	7.61877	8.51526	0.000516419	0.00751629
TUSC3	-0.896438	5.307	4.85878	5.75522	8.97375e-05	0.00289271
IGF1	0.896077	7.76249	8.21053	7.31445	0.0136102	0.0611518
ARHGAP25	0.895131	8.09261	8.54018	7.64505	0.000502586	0.00743029
MUC7	-0.895077	5.24753	4.79999	5.69507	0.0216826	0.0840808
HBEGF	0.894946	7.24023	7.68771	6.79276	0.00633715	0.0363542
KLRC1 /// KLRC2	0.894885	5.54817	5.99561	5.10072	0.00644178	0.0367474
GNL1	-0.894215	8.74325	8.29614	9.19035	1.83986e-06	0.000694026
COL4A4	0.893938	5.22032	5.66729	4.77335	0.00119472	0.0124361
NID1	0.8939	8.79785	9.2448	8.3509	0.0104747	0.0510491
FAM198B	0.893523	5.72339	6.17015	5.27663	0.00447349	0.0289513
RUNX2	0.893108	5.48255	5.9291	5.03599	0.00665328	0.03757
RBPMS2	-0.892969	7.67905	7.23256	8.12553	0.00717366	0.0395303
	0.892838	5.91857	6.36498	5.47215	0.00334058	0.0239333
UPK1A	-0.891938	7.99458	7.54862	8.44055	0.00160448	0.0148949
UGT1A10 /// UGT1A7 /// UGT1A8	0.891777	5.7011	6.14698	5.25521	6.45249e-05	0.00242166
APLNR	0.891623	7.97323	8.41904	7.52742	0.00364017	0.0253494
SMARCA5	0.891592	9.27965	9.72545	8.83385	8.27887e-05	0.00277218
MGAT4A	0.8913	6.51241	6.95806	6.06676	0.000133798	0.00355976
GAPT	0.890392	4.46197	4.90716	4.01677	0.00150286	0.0142853
SCEL	-0.8897	11.0238	10.5789	11.4686	1.24367e-05	0.00122035
CXCL3	0.889323	6.29971	6.74437	5.85505	0.0196096	0.0785354
	-0.887862	8.90039	8.45646	9.34432	0.0008691	0.0102322
ADAMTS18	0.887462	4.57286	5.01659	4.12913	0.00206546	0.0174835
IRF9	0.887438	8.91153	9.35525	8.46781	4.34361e-06	0.000899013
CTSB	0.887085	11.5187	11.9622	11.0751	2.70217e-06	0.000781707
TNFRSF21	0.887085	9.35083	9.79437	8.90728	0.000623149	0.00842084
	-0.886969	7.18621	6.74272	7.62969	0.000115264	0.0032857
PTPRB	0.885785	6.02202	6.46492	5.57913	0.000510295	0.0074944
	-0.885762	8.06555	7.62267	8.50843	1.38206e-07	0.000372415
BTNL9	-0.885423	7.2219	6.77919	7.66462	0.0002276	0.00471163
FAT3	-0.885177	6.41496	5.97237	6.85755	0.00458512	0.0293971
SSBP2	-0.885131	7.42393	6.98136	7.86649	4.43552e-05	0.00205875
LILRB4	0.884454	6.48448	6.92671	6.04225	0.00524279	0.0321125
	0.884254	4.75901	5.20114	4.31688	3.58038e-05	0.00188464
SOX9	-0.884177	9.81455	9.37246	10.2566	0.00573591	0.034049
BCLAF1	-0.883938	7.9798	7.53783	8.42177	0.000107068	0.00317858
CD74	0.8838	9.19075	9.63265	8.74885	4.4515e-05	0.00206113
VSIG10	-0.883669	9.61793	9.17609	10.0598	8.66877e-08	0.000372415
	-0.883531	7.90226	7.46049	8.34402	1.98592e-06	0.000712717
GPRIN3	0.8833	5.87284	6.31449	5.43119	2.54685e-05	0.00163534
PAPPA	0.8831	8.2122	8.65375	7.77065	0.00213121	0.0178322
WNK2	-0.882838	6.5933	6.15188	7.03472	6.56569e-05	0.00243488
LGR6	-0.882577	7.35727	6.91598	7.79856	0.00346572	0.0245625
HINT3	-0.882454	5.32458	4.88335	5.76581	7.87608e-05	0.00269922
FAM83A	0.8821	4.81358	5.25463	4.37253	0.000264207	0.00510904
	-0.881715	7.0911	6.65025	7.53196	0.000287417	0.00536806
	0.881646	5.20293	5.64375	4.76211	0.00117275	0.0122807
TMEM163	0.881523	4.87029	5.31105	4.42953	0.0305422	0.106087
LIPG	0.881385	6.7129	7.15359	6.27221	0.0225097	0.0862376
SERPINB7	-0.880877	10.8698	10.4293	11.3102	4.47969e-05	0.00206656
CAMK4	0.880746	5.49475	5.93512	5.05438	0.00109726	0.0117933
MXD1	0.880531	5.45571	5.89598	5.01545	0.000373938	0.00623209
UBA6	0.879954	7.31518	7.75515	6.8752	0.000809746	0.00980883
GIMAP7	0.879123	8.51941	8.95897	8.07985	0.0050889	0.0314879
STAT1	0.879054	7.45617	7.8957	7.01665	0.000112812	0.00325204
FHOD3	-0.879015	7.06226	6.62275	7.50177	6.89896e-07	0.000494109
ARHGAP25	0.878508	8.37746	8.81672	7.93821	0.00118685	0.0123766
TIMP4	-0.8785	5.63583	5.19658	6.07508	0.00352207	0.0247987
MTHFD2L	-0.878254	8.22596	7.78683	8.66508	2.01355e-06	0.000712717
CTSZ	0.877823	9.10454	9.54345	8.66563	0.00100875	0.0111988
ATOH8	-0.877731	6.79776	6.35889	7.23662	0.000203527	0.00442466
ICOS	0.877577	5.48577	5.92456	5.04698	0.000391501	0.00638934
LONP2	-0.877208	9.00988	8.57128	9.44848	2.7525e-06	0.000781707
ADORA2A /// CYTSA	0.877169	6.56258	7.00117	6.124	0.000518148	0.00752658
	0.876931	5.39942	5.83788	4.96095	0.0264058	0.0960139
NNMT	0.876231	10.7871	11.2252	10.349	0.0124109	0.0573006
CXADR	0.875908	8.66493	9.10288	8.22698	0.00347568	0.0245993
PNLIPRP3	-0.875885	8.3507	7.91276	8.78865	0.0203243	0.0803969
ZNF469	0.875746	8.13997	8.57785	7.7021	0.00524941	0.0321339
EFNA5	-0.875715	9.9721	9.53425	10.41	0.000501366	0.00742965
RGNEF	-0.875531	6.28623	5.84847	6.724	0.000647297	0.00862065
IFI16	0.875185	11.0498	11.4874	10.6123	6.75005e-09	0.000195944
ANGPTL7	-0.875108	6.60781	6.17025	7.04536	0.00456894	0.0293371
DNAJC12	0.874846	5.02635	5.46378	4.58893	0.00245916	0.0195576
INADL	-0.874746	7.94407	7.50669	8.38144	0.00106557	0.0115971
DPP6	-0.874215	7.73395	7.29684	8.17105	0.0122309	0.056749
IL17RE	-0.873892	7.39156	6.95462	7.82851	0.000211674	0.0045208
HSPH1	0.873662	9.96214	10.399	9.52531	0.000159417	0.00388953
NPR2	-0.873477	8.06778	7.63105	8.50452	6.32583e-05	0.00240396
MMP10	0.873277	5.02354	5.46018	4.5869	0.0611021	0.171205
SDK1	0.873092	8.43314	8.86968	7.99659	0.00909844	0.0465086
LOC150166	0.872623	7.69393	8.13025	7.25762	1.89454e-05	0.00144972
RAC2	0.872346	5.96181	6.39798	5.52564	2.10107e-05	0.00151537
LILRB3	0.871531	6.73442	7.17018	6.29865	0.00140996	0.0137504
WFDC3	-0.871515	6.84037	6.40462	7.27613	0.00338858	0.0241638
TCHH	-0.871469	8.3747	7.93896	8.81043	0.308548	0.504627
	-0.871362	8.30371	7.86803	8.73939	0.000101414	0.00307438
TIE1	0.870962	6.89503	7.33051	6.45955	2.6176e-05	0.00163962
VSIG4	0.870846	8.76698	9.2024	8.33155	0.00445351	0.0288794
SEC24A	0.870392	7.76946	8.20465	7.33426	0.000113741	0.00326392
	-0.870223	6.64586	6.21075	7.08097	0.0059883	0.035035
CXCL11	0.870177	4.63945	5.07454	4.20436	0.00245654	0.0195519
MAP1B	-0.869654	9.05791	8.62308	9.49274	0.00271281	0.0208165
NHLH2	-0.869462	7.70772	7.27299	8.14245	0.000548018	0.00779391
KRT33B	-0.868792	5.4413	5.0069	5.87569	0.114389	0.26314
	-0.868762	8.44838	8.014	8.88276	0.000159494	0.00388953
CLCA2	0.868392	10.4404	10.8746	10.0062	0.00016041	0.00390182
MGAT4A	0.867931	5.68006	6.11402	5.24609	0.000717558	0.00912286
RC3H1	0.867738	7.59934	8.03321	7.16547	9.43002e-05	0.00297418
GNAZ	-0.867677	7.90757	7.47373	8.34141	0.000132856	0.00354973
HOXA9	0.867669	9.50744	9.94128	9.07361	0.0516475	0.152894
FUT2	0.867423	7.84654	8.28025	7.41283	0.000145837	0.00373219
TOX3	-0.867185	3.88642	3.45283	4.32002	0.00535318	0.0325528
ATP6V1C1	0.867123	8.05065	8.48421	7.61708	2.40906e-05	0.00160917
C4A /// C4B /// LOC100292046	0.867031	6.14538	6.5789	5.71187	0.00662016	0.0374592
ACAP1	0.866985	5.72214	6.15563	5.28865	0.00145334	0.0140161
PAPPA	0.866931	7.51629	7.94975	7.08282	0.000985233	0.0110327
TRAC	0.866138	9.0825	9.51557	8.64943	0.000844215	0.010047
	-0.865977	6.76534	6.33235	7.19833	0.00023278	0.00478428
TMEM56	-0.865938	6.24675	5.81378	6.67972	0.102294	0.243601
	0.865838	5.5796	6.01252	5.14668	0.025469	0.0937909
	-0.865692	9.18145	8.74861	9.6143	4.05521e-05	0.00198526
	-0.865592	10.1355	9.70272	10.5683	1.47763e-05	0.00129751
	-0.865115	4.24667	3.81411	4.67922	0.000503369	0.00743399
COBL	-0.864992	6.57812	6.14562	7.01062	0.00133241	0.0132701
FYB	0.864692	4.33669	4.76904	3.90435	0.0015723	0.0147121
NKG7	0.864615	6.05785	6.49015	5.62554	0.0100608	0.0496804
GAB3	0.864331	6.83607	7.26824	6.40391	0.000381284	0.00629496
	-0.864054	6.85636	6.42433	7.28838	4.65633e-05	0.00210256
TGFBR3	-0.8639	7.71746	7.28551	8.14941	0.00050429	0.00744481
CREM	0.863815	6.72385	7.15576	6.29195	0.000288045	0.00537471
SERPINB1	0.863292	10.3103	10.7419	9.87864	0.00052739	0.00760512
MPEG1	0.863115	10.0034	10.435	9.57185	0.000157447	0.00386437
SPON1	0.863015	5.93968	6.37118	5.50817	0.000161074	0.00390411
GLYR1 /// SEPT6	0.862823	7.9614	8.39282	7.52999	0.00195249	0.016833
ENTPD1	0.862685	6.91779	7.34913	6.48645	6.78069e-05	0.00247986
ANGPTL2	0.862385	8.87787	9.30906	8.44668	0.00785368	0.0420565
UBE2D1	0.862369	10.2225	10.6537	9.79136	2.52554e-05	0.00162997
CLEC12A /// CLEC12B	0.862315	6.26573	6.69689	5.83458	0.000451304	0.00697405
SHISA3	-0.862077	4.02195	3.59091	4.45298	2.95439e-06	0.00079764
LOC339290	-0.861877	8.2788	7.84786	8.70974	1.42053e-06	0.000657713
DOK3	0.861777	7.70467	8.13556	7.27378	0.0151186	0.0657351
NAMPT	0.861523	7.72362	8.15438	7.29286	0.0255654	0.0940322
FA2H	-0.861454	5.48056	5.04983	5.91128	0.0232801	0.0881664
UGT8	-0.860915	5.77787	5.34742	6.20833	0.00766686	0.041364
CRY2	-0.860892	8.72389	8.29345	9.15434	0.000269127	0.00516133
DAB2	0.860715	5.33423	5.76459	4.90388	0.00132416	0.0132306
EPHB2	0.860362	6.89108	7.32126	6.4609	4.5883e-05	0.00208314
CD163	0.860162	5.19877	5.62885	4.76868	0.000198373	0.00437159
FCRLA	0.860123	5.02583	5.45589	4.59577	0.0493139	0.147933
DENND5B	0.8597	6.8903	7.32015	6.46045	0.0196409	0.0785975
TGFB2	-0.859385	7.31692	6.88722	7.74661	0.000402232	0.00650012
FAM162A	-0.859162	8.59161	8.16203	9.02119	4.5303e-05	0.00206921
PTPRO	0.859108	6.72902	7.15858	6.29947	0.000642857	0.00858575
HBEGF	0.859054	7.71025	8.13978	7.28072	0.00833036	0.0437401
PITPNM3	-0.8584	9.28761	8.85841	9.71681	3.71915e-05	0.00191224
CD96	0.858185	4.63193	5.06102	4.20284	0.000157644	0.00386661
	-0.858123	6.53412	6.10506	6.96318	0.000668941	0.00879961
DSTN	-0.857854	7.40531	6.97638	7.83424	4.8997e-05	0.00213218
C1R	0.857785	10.354	10.7829	9.92508	0.00256741	0.0201237
SLITRK6	-0.857554	7.89598	7.46721	8.32476	0.00156088	0.0146585
	-0.857492	6.93882	6.51007	7.36756	4.20502e-06	0.000896035
PMAIP1	0.857123	7.33472	7.76328	6.90616	0.00624684	0.0360124
SH3BGRL2	-0.857	8.70912	8.28062	9.13762	4.1407e-05	0.00199307
ASPA	-0.856862	8.15408	7.72565	8.58252	0.00245575	0.0195486
BTN3A3	0.856815	8.74518	9.17359	8.31678	4.24798e-05	0.00201916
GBP1	0.856785	8.46782	8.89621	8.03942	0.000759666	0.00941449
TTC39A	0.856654	7.45226	7.88058	7.02393	0.000603226	0.00825764
	0.856592	5.58937	6.01767	5.16108	0.00604186	0.0352603
TLE1	-0.856238	6.86565	6.43753	7.29377	7.8132e-06	0.00106307
FST	-0.856238	8.07161	7.64349	8.49973	0.00796299	0.0424597
CCRL2	0.855985	6.35504	6.78303	5.92705	0.0123353	0.0570796
HGF	0.855962	6.11873	6.54672	5.69075	0.0212985	0.0830471
SULF2	0.855608	9.01289	9.44069	8.58508	3.14924e-05	0.00176781
CD5	0.855415	5.73919	6.1669	5.31148	0.00646264	0.0368283
IL15RA	0.8554	7.45958	7.88728	7.03188	3.11528e-06	0.000804627
NEK6	0.855385	5.95045	6.37815	5.52276	0.000308542	0.00557289
CNNM2	-0.855354	4.74632	4.31865	5.174	0.000692656	0.00897587
IL20RA	-0.855215	8.76216	8.33455	9.18977	1.60256e-05	0.00135253
KIAA0802	0.855062	8.32279	8.75032	7.89526	0.00404106	0.0271229
OLA1	-0.855015	5.70813	5.28062	6.13564	9.03115e-06	0.00110549
IFI16	0.854638	10.508	10.9353	10.0807	2.83097e-06	0.000781707
GVIN1	0.854492	5.26875	5.69599	4.8415	0.00769	0.0414404
	-0.854285	7.99077	7.56363	8.41792	0.000244789	0.00490215
	-0.854231	5.70722	5.2801	6.13433	1.42086e-05	0.00127425
RHCG	0.854185	6.87075	7.29785	6.44366	0.0458753	0.140684
AKNA	0.853608	7.83316	8.25996	7.40635	0.00253721	0.01995
C2CD4B	0.853223	7.15023	7.57684	6.72362	0.00389499	0.0264838
C1GALT1	0.852969	7.93408	8.36057	7.5076	6.35976e-05	0.00240961
CYBA	0.8528	5.64035	6.06675	5.21395	0.000494029	0.0073714
MGC23284	0.852531	5.88048	6.30675	5.45422	0.00126987	0.0128701
LOC440993	-0.852362	7.26683	6.84065	7.69301	1.99865e-06	0.000712717
SCD	-0.852215	9.16514	8.73903	9.59125	0.00205253	0.0174141
TRIM73	-0.852192	7.10453	6.67844	7.53063	6.11283e-05	0.0023665
G0S2	-0.852077	7.87003	7.44399	8.29607	0.0123003	0.0569633
DPT	0.851777	8.59639	9.02228	8.1705	0.020755	0.0815446
NRP2	0.851223	5.977	6.40261	5.55138	1.99101e-05	0.00148367
SERPINE1	0.850977	6.07897	6.50446	5.65348	0.00285761	0.021578
C5orf23	-0.850931	8.20629	7.78082	8.63175	0.000942869	0.01074
NPY5R	-0.850885	4.99418	4.56874	5.41962	3.90375e-05	0.0019581
SLC26A7	-0.850792	5.20877	4.78338	5.63417	0.00584811	0.0344966
KCTD21	0.8506	6.80389	7.22919	6.37859	1.4795e-05	0.00129751
STAC	-0.850308	6.41032	5.98516	6.83547	0.000841287	0.0100245
ABCC3	-0.850254	7.93773	7.51261	8.36286	3.48512e-06	0.000842627
EMX2	-0.850254	8.80367	8.37854	9.22879	0.000351474	0.00601343
	-0.850108	8.98025	8.55519	9.4053	1.52251e-05	0.00131674
LOC283713	-0.850008	8.47733	8.05233	8.90234	0.000149629	0.00377861
PADI2	-0.849654	9.04952	8.62469	9.47435	0.0220747	0.0851468
	0.849438	5.995	6.41972	5.57028	0.000253915	0.00498806
	0.849238	7.28582	7.71044	6.8612	0.000194173	0.00431963
TRPM6	0.849054	6.22677	6.6513	5.80225	0.00165811	0.015198
PLCG2	0.848546	7.78907	8.21334	7.36479	0.0010069	0.0111855
	-0.848538	6.09351	5.66924	6.51778	0.000192672	0.00430139
MAP6	-0.848031	6.80816	6.38415	7.23218	0.0019494	0.016813
SPTBN1	-0.847646	10.6678	10.244	11.0916	0.00012497	0.00343697
ENTPD1	0.847523	6.5422	6.96596	6.11844	0.000182457	0.00416686
	0.847285	6.92335	7.34699	6.49971	0.044557	0.137841
NRG1	0.847238	5.47732	5.90094	5.0537	0.0223202	0.0857281
LYVE1	-0.847146	7.49422	7.07065	7.91779	0.073052	0.193877
KIAA1217	0.846785	6.30176	6.72515	5.87837	5.26216e-06	0.000918764
GLIPR1	0.846562	8.29775	8.72103	7.87447	8.19637e-05	0.0027607
CNN1	-0.846054	6.44351	6.02048	6.86654	0.0097864	0.048775
LPXN	0.846	8.31046	8.73346	7.88746	0.00325052	0.0235188
AFF3	-0.845746	7.69557	7.2727	8.11845	0.000821362	0.00989144
MAGI2	-0.845615	7.31058	6.88777	7.73338	0.000335306	0.00583752
SLCO2B1	0.845577	7.11963	7.54242	6.69685	0.000141185	0.00367886
VSNL1	0.845377	9.14034	9.56303	8.71765	3.84092e-05	0.00194092
ZCCHC3	-0.845162	6.40274	5.98016	6.82532	0.00235241	0.0190374
MRAP	-0.845008	5.33193	4.90943	5.75444	0.0002007	0.00438952
HRASLS	-0.844754	6.27472	5.85235	6.6971	0.00207391	0.017532
EDN3	-0.844562	4.89333	4.47105	5.31562	0.000234885	0.00480837
XCL1	0.844485	6.79722	7.21946	6.37498	0.0024263	0.0194101
TMEM2	0.844415	9.13831	9.56052	8.7161	0.000918837	0.0105923
SEMA3G	-0.844315	8.50629	8.08413	8.92845	0.00172978	0.0156106
C12orf35	0.844092	9.01724	9.43928	8.59519	0.000123298	0.00340537
OR7A5	-0.844	5.91294	5.49094	6.33494	0.00205242	0.0174141
CD47	0.843915	7.3145	7.73645	6.89254	2.64973e-05	0.00164456
PNMA2	0.843777	5.66333	6.08522	5.24144	0.0012151	0.0125519
MATN2	-0.843462	9.94285	9.52112	10.3646	0.000198134	0.00436924
ID4	-0.843454	12.3763	11.9546	12.7981	1.57323e-05	0.00133432
UBFD1	0.842577	5.12925	5.55054	4.70796	1.04855e-05	0.00114451
	-0.841962	8.6709	8.24992	9.09188	0.000272011	0.00519319
MEF2A	-0.841923	6.43082	6.00986	6.85178	0.000158018	0.00386736
SMEK2	-0.841708	10.2826	9.86177	10.7035	6.49756e-05	0.00242973
CTNND2	-0.8415	5.10066	4.67991	5.52141	0.000142393	0.00368289
CYTH4	0.841446	6.90117	7.32189	6.48045	5.72657e-05	0.00228182
BTN3A3	0.841308	9.18839	9.60905	8.76774	7.55024e-05	0.00263162
PCM1	-0.840731	9.44514	9.02478	9.86551	5.92744e-05	0.00232618
	-0.840592	5.53358	5.11328	5.95388	0.000478329	0.00722496
MS4A1	0.840323	5.67439	6.09455	5.25423	0.102221	0.243493
SRPRB	0.839977	8.01896	8.43895	7.59897	1.88198e-05	0.00144972
	-0.839731	4.20317	3.78331	4.62304	0.000887571	0.0103504
SMARCA5	0.839585	8.93073	9.35052	8.51094	0.000205666	0.00445426
KLK13	0.839362	6.40966	6.82934	5.98998	0.017977	0.0740019
PDK3	-0.839338	7.6455	7.22583	8.06517	0.000121688	0.00338
FAM20A	0.838908	6.30818	6.72763	5.88872	0.00105897	0.0115524
SAMD9L	0.838692	6.93993	7.35928	6.52058	0.000603923	0.00826061
IL17A	0.838492	3.5174	3.93665	3.09815	0.00765182	0.0413019
	-0.838423	8.20525	7.78604	8.62446	2.09787e-06	0.000714361
PDLIM4	-0.838415	9.67811	9.2589	10.0973	0.000460111	0.00704973
TMEM56	-0.838054	7.175	6.75597	7.59402	0.0129747	0.0590837
HSD17B2	0.837838	6.61338	7.0323	6.19446	0.0400282	0.128048
	-0.837762	9.82897	9.41008	10.2478	0.000200522	0.00438952
DPYSL3	0.837369	9.06295	9.48163	8.64426	0.000908105	0.0105114
LILRB1	0.837308	7.03355	7.4522	6.61489	0.00108161	0.0116981
GBP3	0.836962	8.86286	9.28134	8.44438	6.51654e-05	0.00243107
KRTAP4-3	-0.836846	6.75705	6.33862	7.17547	0.244171	0.435018
ETNK1	-0.836792	6.28113	5.86274	6.69953	4.14012e-05	0.00199307
	-0.836346	6.91367	6.4955	7.33185	4.94126e-05	0.0021391
ZFPM2	-0.835954	7.03514	6.61716	7.45312	0.000108629	0.00319367
TTC32	-0.835454	8.37544	7.95772	8.79317	1.44407e-05	0.00128612
DPT	0.835446	9.75888	10.1766	9.34116	0.0319858	0.109705
ZNF781	0.835331	5.45142	5.86908	5.03375	0.00095724	0.0108321
LHX2	-0.834669	6.597	6.17967	7.01434	0.00973463	0.0486411
SERPINB1	0.8346	10.6794	11.0967	10.2621	8.40024e-05	0.00277676
SIGLEC10 /// SIGLEC12	0.834538	7.29043	7.7077	6.87316	0.00123995	0.0127144
ATG4C /// CTR9	0.8345	7.15738	7.57463	6.74013	0.00134953	0.0133804
CBLN2	-0.834169	6.30801	5.89092	6.72509	0.0510291	0.151644
ALDH3A2	-0.834	8.07962	7.66262	8.49662	0.000341411	0.0059063
LAT2	0.833315	6.16491	6.58157	5.74825	1.76792e-05	0.00141229
XGPY2	-0.833269	5.67948	5.26285	6.09612	0.000893215	0.0104021
FCHSD2	-0.833215	7.77325	7.35664	8.18985	0.000101207	0.00307302
MYH3	-0.832931	5.50418	5.08772	5.92065	0.00502408	0.0312291
DOCK2	0.832746	7.11394	7.53032	6.69757	0.000211973	0.0045208
FLJ35776	0.832654	8.25192	8.66825	7.83559	0.000154794	0.00382658
TICAM2 /// TMED7-TICAM2	0.832231	8.46319	8.87931	8.04708	0.000196711	0.00435169
PCK1	-0.831823	4.26897	3.85306	4.68488	2.57191e-05	0.00163534
KCNE3	0.831669	6.68228	7.09812	6.26645	0.00562111	0.0335957
LOC541471 /// NCRNA00152	0.831654	8.92907	9.34489	8.51324	0.00291175	0.0218305
BST2	0.831023	6.6243	7.03982	6.20879	0.000557566	0.00786434
AREG	0.8307	7.14481	7.56016	6.72946	0.0167119	0.0704878
	0.830669	8.60977	9.02511	8.19444	0.0260542	0.0952509
TNFRSF21	0.830538	9.92375	10.339	9.50848	0.000931421	0.0106758
DGAT2	-0.830262	9.79312	9.37798	10.2082	7.10804e-05	0.00254302
PAK3	-0.8302	5.76505	5.34995	6.18015	0.000101248	0.00307302
RTN4	-0.8299	7.66667	7.25172	8.08162	0.000280639	0.00527726
DIO2	0.829546	8.63242	9.04719	8.21765	0.0387315	0.125079
CCR6	0.828785	8.80063	9.21502	8.38624	0.000143113	0.00368627
RNASE2	0.828731	6.1197	6.53407	5.70534	0.000669096	0.00879961
PARD3	-0.828662	8.92955	8.51522	9.34388	0.00153073	0.0144695
RHOJ	0.828415	8.70677	9.12098	8.29256	0.00281093	0.0213351
LONRF1	-0.828385	10.4781	10.0639	10.8923	1.10219e-05	0.00116278
PKIB	-0.828285	6.57022	6.15608	6.98436	0.000513946	0.00750784
C2orf72	-0.827885	5.05282	4.63888	5.46676	0.00158524	0.0147769
PPAPDC1B	0.827769	7.91037	8.32425	7.49648	0.00293956	0.0219751
CLEC4E	0.827708	5.29488	5.70874	4.88103	0.0204917	0.0807995
	0.827677	7.97891	8.39275	7.56507	0.00282806	0.0214273
	-0.827577	7.46918	7.05539	7.88297	0.00604653	0.0352761
SLC39A14	0.827223	10.3518	10.7654	9.93815	0.000790496	0.00965501
KCNJ8	0.827008	6.32084	6.73435	5.90734	0.0184384	0.0752579
C1orf162	0.826977	7.95107	8.36456	7.53758	1.82802e-05	0.00143917
CHSY3	0.826862	6.61131	7.02474	6.19788	0.0014873	0.0142117
DUXAP10	0.826738	6.19555	6.60892	5.78218	0.00210865	0.0177269
SFMBT2	0.826692	6.32883	6.74218	5.91548	0.00429361	0.0281941
L3MBTL4	-0.826554	10.1504	9.73709	10.5636	0.00112167	0.0119482
	-0.826285	6.27677	5.86363	6.68992	8.06344e-05	0.00273737
ZNF365	-0.826262	5.11309	4.69996	5.52622	1.11085e-05	0.00116278
	-0.826192	5.68588	5.27278	6.09898	0.000364021	0.0061405
WNT4	-0.826069	7.5297	7.11666	7.94273	0.00171255	0.0155183
BTN3A2	0.825623	8.04722	8.46003	7.63441	4.03952e-05	0.00198425
GPR85	0.824654	5.4288	5.84112	5.01647	0.00107797	0.0116783
SSR3	0.824477	9.78858	10.2008	9.37634	4.37692e-05	0.0020424
TMEM47	-0.8241	8.50582	8.09377	8.91787	0.00231607	0.0188558
	-0.824062	7.39335	6.98132	7.80538	8.36739e-05	0.00277676
LOC100292408	-0.823992	8.40568	7.99368	8.81768	0.000211249	0.0045208
ELMOD1	-0.8239	10.1649	9.75295	10.5769	5.89215e-05	0.0023193
	0.823654	6.8135	7.22533	6.40168	0.00186548	0.0163544
APBB1IP	0.823469	6.83923	7.25097	6.4275	0.000544635	0.00776853
ALOX5	0.823131	7.94486	8.35642	7.53329	0.000519008	0.00753269
RASSF2	0.823031	9.66222	10.0737	9.2507	0.000434364	0.00680816
IGFBP3	0.821862	9.79329	10.2042	9.38236	0.0243364	0.0907219
SUSD1	0.821669	6.28605	6.69688	5.87522	0.000147081	0.00374644
SP5	-0.821454	5.26573	4.85501	5.67646	0.0025461	0.0199931
IGHG1 /// IGHM	0.821231	6.70391	7.11452	6.29329	0.0309129	0.107
DLX6	-0.821138	7.27924	6.86867	7.68981	0.000579351	0.00805049
GPR110	0.821062	3.70471	4.11524	3.29418	0.000698315	0.00901305
GPC2	-0.820915	7.60082	7.19036	8.01128	3.84292e-05	0.00194092
EFNA5	-0.820815	10.6206	10.2102	11.031	0.000218626	0.00461476
KRT71	-0.819608	6.2667	5.85689	6.6765	0.26066	0.45406
FLT1	0.819446	7.56198	7.9717	7.15225	0.00743234	0.0405441
RNF128	-0.819292	8.50348	8.09384	8.91313	0.00124767	0.0127496
MPPED2	-0.819277	6.6378	6.22816	7.04744	0.00027343	0.0052096
SPATA18	-0.818631	10.0234	9.61408	10.4327	2.23708e-05	0.00156807
DNAJB9	0.818462	8.55409	8.96332	8.14486	0.0077791	0.0417642
C1orf21	-0.818392	9.36235	8.95315	9.77155	0.000127613	0.00348476
C5orf13	0.818323	10.5261	10.9352	10.1169	0.000209276	0.00450218
SOX6	-0.8179	6.3116	5.90265	6.72055	0.0108241	0.0521662
GTSF1	0.817669	5.16807	5.5769	4.75923	0.00104912	0.0114862
ANKH	-0.817185	8.23352	7.82492	8.64211	1.14727e-05	0.00117151
FYB	0.816846	4.02358	4.43201	3.61516	0.00476446	0.0301422
IGSF10	-0.816838	7.49733	7.08892	7.90575	0.0274429	0.0986027
[truncated: 49,568 more rows]
