# Supplementary material for: The skin transcriptome in hidradenitis suppurativa uncovers an antimicrobial and sweat gland gene signature which has distinct overlap with wounded skin
Source: PLoS One. 2019 May 6;14(5):e0216249. doi: 10.1371/journal.pone.0216249 (PMC6502346; doi:10.1371/journal.pone.0216249)
Supplement: S2 Table — (XLSX) [file pone.0216249.s002.xlsx]

## Sheet: Blok_2016_Correlation_DCD_probe
Gene	Correlation	P-value	FDR
DCD	1	0	0
SCGB2A2	0.991212	1.33859e-22	3.45135e-18
SCGB1D2	0.965922	1.36037e-15	2.33834e-11
PPARGC1A	0.943816	4.89329e-13	6.3083e-09
ATP13A5	0.942445	6.48812e-13	6.69146e-09
PIP	0.93913	1.24888e-12	1.07335e-08
NPY1R	0.919772	3.10131e-11	2.28465e-07
MFSD4	0.917129	4.51282e-11	2.65843e-07
TSPAN8	0.91693	4.63977e-11	2.65843e-07
KIAA1244	0.915866	5.37509e-11	2.77177e-07
PEBP1	0.909156	1.30286e-10	6.10771e-07
PEBP1	0.906378	1.84282e-10	7.91906e-07
CLDN10	0.894671	7.1215e-10	2.7532e-06
HNRNPD	0.894128	7.55299e-10	2.7532e-06
NR3C2	0.893584	8.0086e-10	2.7532e-06
DNER	0.891255	1.02564e-09	3.13615e-06
SLC12A2	0.890699	1.08718e-09	3.13615e-06
ESRRG	0.890633	1.09471e-09	3.13615e-06
SCIN	0.888278	1.39586e-09	3.78844e-06
TMEM213	0.886908	1.60401e-09	3.97991e-06
	-0.886549	1.66301e-09	3.97991e-06
SEMA3E	0.886341	1.69795e-09	3.97991e-06
EPSTI1	-0.885799	1.79254e-09	4.01895e-06
CHPT1	0.885037	1.93365e-09	4.15469e-06
SH3BGRL2	0.88298	2.36611e-09	4.88053e-06
CD164	-0.877939	3.82026e-09	7.36351e-06
ATP6V0A4	0.877841	3.85546e-09	7.36351e-06
STAT1	-0.876853	4.22407e-09	7.77938e-06
WIF1	0.873075	5.94877e-09	9.89604e-06
SUSD2	0.873015	5.98076e-09	9.89604e-06
UBE2F	-0.872791	6.10083e-09	9.89604e-06
ID4	0.872717	6.14101e-09	9.89604e-06
KRT19	0.872234	6.41018e-09	1.00168e-05
ERBB4	0.871	7.14614e-09	1.08384e-05
TPBG	-0.86975	7.96959e-09	1.17419e-05
TRIP12	-0.869282	8.29897e-09	1.18876e-05
APOL6	-0.868291	9.03754e-09	1.25956e-05
FAM36A	0.867305	9.8314e-09	1.30082e-05
KIAA1244	0.866993	1.00954e-08	1.30082e-05
CCNB1IP1	0.866814	1.02498e-08	1.30082e-05
GPC4	0.866708	1.03425e-08	1.30082e-05
CCND1	0.866311	1.06952e-08	1.31314e-05
PRKAA2	0.865907	1.10654e-08	1.327e-05
LOC283481	0.864832	1.21076e-08	1.41898e-05
CARHSP1	-0.863925	1.30554e-08	1.49606e-05
CLEC7A	-0.863484	1.35407e-08	1.51794e-05
ERBB4	0.863001	1.40902e-08	1.54594e-05
CLDN8	0.862421	1.4776e-08	1.58741e-05
BCO2	-0.861392	1.60686e-08	1.66224e-05
DSTN	0.861189	1.63356e-08	1.66224e-05
KRT77	0.861111	1.64396e-08	1.66224e-05
B2M	-0.860678	1.7025e-08	1.67848e-05
	0.860514	1.72512e-08	1.67848e-05
CDC42SE2	-0.86011	1.78219e-08	1.70189e-05
LMO4	0.859639	1.85083e-08	1.71612e-05
	0.859553	1.86365e-08	1.71612e-05
CCL28	0.858221	2.07214e-08	1.86364e-05
CYP7B1	-0.858076	2.09613e-08	1.86364e-05
SYBU	0.856594	2.35547e-08	2.04139e-05
GPRASP2	0.856487	2.37523e-08	2.04139e-05
PPP1R1B	0.855832	2.49984e-08	2.10404e-05
HNRNPU	0.855679	2.52973e-08	2.10404e-05
TCEAL2	0.854788	2.71049e-08	2.2186e-05
MAPT	0.854333	2.80717e-08	2.26184e-05
TCN1	-0.853735	2.93925e-08	2.30303e-05
COQ7	0.853698	2.94762e-08	2.30303e-05
	0.853419	3.01102e-08	2.31269e-05
APOL6	-0.853079	3.09032e-08	2.31269e-05
CXCL10	-0.853032	3.10149e-08	2.31269e-05
ARHGEF9	0.852872	3.13937e-08	2.31269e-05
C9orf152	0.852131	3.32122e-08	2.41219e-05
C1orf95	0.851746	3.41922e-08	2.42304e-05
LFNG	0.851558	3.468e-08	2.42304e-05
CGNL1	0.851524	3.47712e-08	2.42304e-05
TPST2	-0.850937	3.63402e-08	2.49861e-05
FAM189A2	0.850729	3.69121e-08	2.50454e-05
SHROOM3	0.850119	3.86344e-08	2.56029e-05
	0.849936	3.9167e-08	2.56029e-05
PSMB10	-0.849766	3.96666e-08	2.56029e-05
SRI	0.849748	3.97198e-08	2.56029e-05
CDC42SE2	-0.849451	4.06064e-08	2.58512e-05
CD47	-0.849041	4.18592e-08	2.63238e-05
USP30	0.848425	4.38085e-08	2.72178e-05
C7orf41	0.848181	4.4602e-08	2.7262e-05
C1orf21	0.84808	4.4937e-08	2.7262e-05
NIT1	0.847782	4.59303e-08	2.74722e-05
CTPS2	0.847658	4.6349e-08	2.74722e-05
	0.847112	4.82417e-08	2.82691e-05
	0.846612	5.00324e-08	2.87521e-05
PARP14	-0.846472	5.0543e-08	2.87521e-05
ANKH	0.846419	5.07386e-08	2.87521e-05
KIAA1324	0.845592	5.38733e-08	3.01965e-05
BTC	0.845111	5.57775e-08	3.09277e-05
STAT1	-0.844451	5.84877e-08	3.20855e-05
EPCAM	0.84403	6.02741e-08	3.27174e-05
RPL15	0.843337	6.33298e-08	3.3897e-05
PSMC2	0.843241	6.37619e-08	3.3897e-05
CASP10	-0.84281	6.57437e-08	3.44165e-05
ANKH	0.842636	6.65611e-08	3.44165e-05
STAT1	-0.842598	6.67413e-08	3.44165e-05
MUCL1	0.842229	6.85057e-08	3.46379e-05
ENY2	0.842227	6.85141e-08	3.46379e-05
TMBIM6	-0.841594	7.16384e-08	3.57675e-05
GRB14	0.841496	7.21357e-08	3.57675e-05
NPY5R	0.841281	7.32315e-08	3.5965e-05
RALGPS2	-0.840771	7.58923e-08	3.69202e-05
	0.840418	7.77857e-08	3.74876e-05
SAR1B	-0.839496	8.29372e-08	3.96002e-05
PARP12	-0.839197	8.46725e-08	3.99375e-05
CAST	0.839109	8.51925e-08	3.99375e-05
RDH16	-0.838961	8.60625e-08	3.99818e-05
	-0.838355	8.97357e-08	4.13161e-05
STAT1	-0.838165	9.0918e-08	4.149e-05
RTP4	-0.837835	9.3e-08	4.20678e-05
C2orf68	0.837587	9.45922e-08	4.22436e-05
FAM162A	0.83729	9.65287e-08	4.22436e-05
FOXC1	0.837272	9.66517e-08	4.22436e-05
SH3GLB1	-0.83727	9.66653e-08	4.22436e-05
STAT1	-0.837121	9.76542e-08	4.23171e-05
RHPN2	0.83662	1.01042e-07	4.34201e-05
RAB2A	0.83642	1.02424e-07	4.36504e-05
PARP9	-0.836	1.05384e-07	4.45437e-05
ENPP5	0.83514	1.11681e-07	4.64829e-05
ENAH	-0.835128	1.11774e-07	4.64829e-05
KYNU	-0.834647	1.15442e-07	4.73975e-05
EGF	0.834573	1.1602e-07	4.73975e-05
TP53I3	-0.834482	1.16731e-07	4.73975e-05
PPIA	0.834075	1.19956e-07	4.81822e-05
SHANK2	0.833889	1.21454e-07	4.81822e-05
SEC24A	-0.83379	1.22255e-07	4.81822e-05
LMO4	0.833772	1.22401e-07	4.81822e-05
NCRNA00219	0.833112	1.27899e-07	4.9965e-05
WDR35	0.832761	1.30921e-07	5.0761e-05
GABRP	0.832475	1.33424e-07	5.10445e-05
MSMB	0.832451	1.33632e-07	5.10445e-05
PPP2CA	0.831996	1.37706e-07	5.2214e-05
DCAF16	0.831536	1.41945e-07	5.3176e-05
GNGT2	-0.831414	1.43089e-07	5.3176e-05
ROPN1	0.831388	1.43337e-07	5.3176e-05
	0.831132	1.45759e-07	5.36881e-05
CA13	0.830267	1.54248e-07	5.64121e-05
SNCA	0.829905	1.57927e-07	5.73509e-05
FST	0.829564	1.61462e-07	5.82246e-05
SSBP2	0.829453	1.6263e-07	5.82384e-05
PSMB9	-0.828852	1.69084e-07	6.01319e-05
SENP2	0.828668	1.71109e-07	6.04356e-05
	0.828417	1.739e-07	6.10033e-05
NHS	0.828272	1.75531e-07	6.11596e-05
MOBKL1B	-0.828098	1.77509e-07	6.14336e-05
ITFG1	0.827989	1.78758e-07	6.14469e-05
AS3MT	0.827865	1.80193e-07	6.14469e-05
	0.827785	1.81122e-07	6.14469e-05
DCUN1D5	0.827214	1.87874e-07	6.33207e-05
ADCY2	0.826444	1.97324e-07	6.6074e-05
ROPN1B	0.82612	2.01432e-07	6.70144e-05
LNX1	0.825747	2.06267e-07	6.81832e-05
IRF1	-0.8254	2.10848e-07	6.92534e-05
ARHGAP9	-0.82506	2.1542e-07	7.03075e-05
SAP18	0.824785	2.19183e-07	7.10249e-05
USP7	0.824604	2.21701e-07	7.10249e-05
PLEKHA6	0.824464	2.23655e-07	7.10249e-05
PGAP3	0.824309	2.25849e-07	7.10249e-05
UBE2F	-0.824203	2.2736e-07	7.10249e-05
EDA	0.824083	2.29073e-07	7.10249e-05
LOC100287917	0.823926	2.31339e-07	7.10249e-05
SYNCRIP	0.82387	2.32158e-07	7.10249e-05
	0.82386	2.32302e-07	7.10249e-05
IFI27	-0.82386	2.32305e-07	7.10249e-05
GBP1	-0.823738	2.3408e-07	7.10249e-05
FGFBP2	0.823734	2.34146e-07	7.10249e-05
FABP4	0.823576	2.36464e-07	7.13083e-05
TANC1	0.823399	2.39095e-07	7.16825e-05
RPS28	0.823019	2.44834e-07	7.28412e-05
BMPR1A	0.82288	2.46965e-07	7.28412e-05
HIST1H2BK	-0.822865	2.47197e-07	7.28412e-05
RERGL	0.822607	2.51186e-07	7.35961e-05
AAK1	-0.822337	2.55435e-07	7.44183e-05
ADIPOQ	0.82221	2.57451e-07	7.45842e-05
BEX2	0.821901	2.62429e-07	7.56015e-05
WIBG	0.821692	2.65848e-07	7.57888e-05
PDCD6IP	0.821682	2.66019e-07	7.57888e-05
C22orf39	0.821578	2.67728e-07	7.5818e-05
APOL1	-0.821438	2.70057e-07	7.5818e-05
	0.821409	2.70532e-07	7.5818e-05
CABC1	0.821235	2.73451e-07	7.62218e-05
EN1	0.821095	2.75823e-07	7.64697e-05
CCL28	0.820972	2.77917e-07	7.66383e-05
HLA-G	-0.820427	2.87375e-07	7.88249e-05
THRA	0.82028	2.8997e-07	7.90759e-05
PCM1	0.820203	2.91357e-07	7.90759e-05
SRCIN1	0.82004	2.94262e-07	7.94463e-05
CNN2	-0.819923	2.96378e-07	7.96006e-05
BOC	0.819359	3.0677e-07	8.17551e-05
SNX1	0.819229	3.09205e-07	8.17551e-05
FAM41C /// RPL23AP7 /// RPL23AP82	0.819129	3.1109e-07	8.17551e-05
TLE1	0.819117	3.11318e-07	8.17551e-05
LGR5	0.819064	3.12327e-07	8.17551e-05
COX16	0.818798	3.17413e-07	8.26669e-05
EPB41L4B	0.818528	3.22644e-07	8.36071e-05
SPPL3	0.81828	3.27542e-07	8.44319e-05
KYNU	-0.818201	3.29102e-07	8.44319e-05
	0.817879	3.35573e-07	8.5334e-05
ABHD11	0.817862	3.35928e-07	8.5334e-05
SOD1	0.81774	3.38395e-07	8.55392e-05
SIK3	-0.817419	3.4501e-07	8.64918e-05
CLEC7A	-0.817395	3.45518e-07	8.64918e-05
ALS2CR4	0.817181	3.49988e-07	8.67932e-05
UBE2L6	-0.817084	3.52035e-07	8.67932e-05
ZNF256	0.817031	3.53155e-07	8.67932e-05
RNF213	-0.817017	3.53454e-07	8.67932e-05
EIF4EBP1	-0.816466	3.6533e-07	8.92841e-05
GZMB	-0.816291	3.69167e-07	8.97964e-05
RNF213	-0.816132	3.72709e-07	9.02324e-05
CNKSR2	0.816031	3.74951e-07	9.03509e-05
PAK3	0.815579	3.85202e-07	9.14566e-05
SMEK2	0.815427	3.88714e-07	9.14566e-05
RABL2A /// RABL2B	0.81539	3.89567e-07	9.14566e-05
UBE2F	-0.815371	3.90007e-07	9.14566e-05
MFSD2A	0.81524	3.93044e-07	9.14566e-05
ACADL	0.815237	3.93118e-07	9.14566e-05
TMEM49	-0.815225	3.9339e-07	9.14566e-05
BLNK	-0.815211	3.93728e-07	9.14566e-05
LYN	-0.81502	3.98213e-07	9.20836e-05
CYB5R3	0.814823	4.02894e-07	9.24332e-05
NFIB	0.814806	4.0331e-07	9.24332e-05
FZD8	0.814687	4.0616e-07	9.26124e-05
SHANK2	0.814624	4.07684e-07	9.26124e-05
SOX10	0.814253	4.16733e-07	9.4253e-05
SCCPDH	0.81393	4.24756e-07	9.55322e-05
IL15RA	-0.813876	4.26094e-07	9.55322e-05
CLEC7A	-0.813375	4.38845e-07	9.771e-05
PEBP1	0.813346	4.39597e-07	9.771e-05
	-0.81297	4.49414e-07	9.94632e-05
AKR1B10	-0.812799	4.53948e-07	0.000100037
CYLD	-0.812505	4.61826e-07	0.00010134
RPLP1	0.812332	4.66522e-07	0.000101937
KYNU	-0.811981	4.76183e-07	0.000103222
DMD	0.811973	4.76404e-07	0.000103222
	0.811307	4.95202e-07	0.000106455
IL15	-0.811299	4.95456e-07	0.000106455
FAM120B	0.811161	4.9942e-07	0.000106861
MTMR2	0.810793	5.10188e-07	0.000108343
METTL9	-0.810698	5.13011e-07	0.000108343
MSMB	0.810683	5.13457e-07	0.000108343
	0.81064	5.14748e-07	0.000108343
MAGI2	0.810562	5.1706e-07	0.000108387
SLC1A6	0.810205	5.27827e-07	0.000110196
SPTBN1	0.809885	5.37668e-07	0.000111577
ZDHHC15	0.809849	5.38771e-07	0.000111577
MAP1D	0.809732	5.42418e-07	0.000111883
TMEM165	-0.809463	5.5086e-07	0.00011291
LOC284578	0.809434	5.51773e-07	0.00011291
GNA11	0.809146	5.60983e-07	0.000114341
ESD	0.80878	5.72865e-07	0.000115482
ADAMDEC1	-0.808727	5.74596e-07	0.000115482
GOLT1B	-0.808726	5.74633e-07	0.000115482
SCGB2A1	0.808681	5.76137e-07	0.000115482
TMPO	-0.808557	5.80208e-07	0.000115482
GLUL	-0.808545	5.80613e-07	0.000115482
TLR8	-0.808496	5.82258e-07	0.000115482
LIFR	0.808309	5.88514e-07	0.000116276
UBE2H	-0.807816	6.05279e-07	0.000119131
APOL6	-0.807506	6.16023e-07	0.000120785
ERCC1	0.807235	6.25589e-07	0.000122196
PROM1	0.806766	6.42432e-07	0.000124273
GATAD2B	0.806747	6.43103e-07	0.000124273
VNN3	-0.806738	6.43452e-07	0.000124273
TIFAB	-0.806339	6.58097e-07	0.000126325
SFRP1	0.806273	6.60578e-07	0.000126325
ROPN1 /// ROPN1B	0.80625	6.61425e-07	0.000126325
SAMD9	-0.80618	6.64048e-07	0.000126358
RALA	-0.806085	6.67602e-07	0.000126567
	0.805683	6.82882e-07	0.00012899
SH3GLB1	-0.805425	6.92862e-07	0.000130397
PI3	-0.804425	7.32726e-07	0.000137303
SERPINB4	-0.804372	7.34882e-07	0.000137303
FZD8	0.8041	7.46115e-07	0.000138518
LYSMD2	-0.804085	7.46756e-07	0.000138518
	-0.803876	7.55486e-07	0.000139635
EDEM1	-0.803733	7.61513e-07	0.000140246
TMEM14B	0.803272	7.81272e-07	0.000143373
PI3	-0.803196	7.84576e-07	0.000143469
ZNF217	-0.803105	7.88522e-07	0.000143681
KCNAB1	0.802971	7.94396e-07	0.000144242
NFIB	0.802871	7.98808e-07	0.000144534
SPPL2A	-0.802808	8.01621e-07	0.000144536
S100A7A	-0.802634	8.09342e-07	0.00014538
CA3	0.802576	8.1194e-07	0.00014538
SCIN	0.802494	8.15638e-07	0.000145536
PLLP	0.802233	8.27478e-07	0.00014714
SERPINB3	-0.802116	8.32803e-07	0.000147578
OAS2	-0.802049	8.35886e-07	0.000147617
NDUFS4	0.801979	8.39123e-07	0.000147683
C6orf26	0.801729	8.50759e-07	0.000148854
NRBF2	-0.80166	8.53984e-07	0.000148854
ID4	0.801566	8.58394e-07	0.000148854
DERL1	-0.801551	8.59124e-07	0.000148854
C7	0.801523	8.60417e-07	0.000148854
ARNTL2	-0.80146	8.63392e-07	0.000148854
NFIB	0.801373	8.67554e-07	0.000148854
	-0.801317	8.70202e-07	0.000148854
KIAA1324	0.801285	8.71755e-07	0.000148854
SOX8	0.800971	8.86868e-07	0.000150934
SLC47A1	0.800767	8.96811e-07	0.000151905
	0.800734	8.98465e-07	0.000151905
APLP2	-0.800557	9.07157e-07	0.000152497
GK	-0.800507	9.09676e-07	0.000152497
KIAA1328	0.800483	9.10835e-07	0.000152497
APOL2	-0.800295	9.20266e-07	0.00015336
KRT16	-0.800154	9.2736e-07	0.00015336
TRIM2	0.800149	9.27587e-07	0.00015336
DTX3L	-0.800062	9.31999e-07	0.00015336
	0.800026	9.33843e-07	0.00015336
HPSE	-0.800006	9.34824e-07	0.00015336
EIF5	-0.799967	9.36811e-07	0.00015336
IRAK2	-0.799691	9.51011e-07	0.000155192
H3F3B	0.798954	9.89813e-07	0.000161015
GLUL	-0.798869	9.94365e-07	0.000161247
EPB41L4B	0.798412	1.01924e-06	0.000164763
	-0.798183	1.0319e-06	0.000165847
BMP7	0.798139	1.03436e-06	0.000165847
APOD	0.798116	1.0356e-06	0.000165847
FAM120C	0.797445	1.07365e-06	0.000170958
NRXN3	0.797437	1.07415e-06	0.000170958
	0.797223	1.08653e-06	0.000171905
SAR1B	-0.797219	1.08676e-06	0.000171905
TLE2	0.797077	1.09508e-06	0.000171918
FRZB	0.797069	1.09552e-06	0.000171918
PRPF38A	0.797047	1.09684e-06	0.000171918
EFNA5	0.796892	1.10596e-06	0.000172217
SKP1	0.796814	1.1106e-06	0.000172217
CHST11	-0.796797	1.11161e-06	0.000172217
FABP4	0.796733	1.11541e-06	0.000172217
EML2	0.796707	1.117e-06	0.000172217
GSK3B	0.796677	1.11879e-06	0.000172217
FOXC1	0.796329	1.13974e-06	0.000174919
GM2A	-0.796127	1.15211e-06	0.00017584
PLA2G12A	0.79612	1.15256e-06	0.00017584
SSBP2	0.795795	1.17266e-06	0.00017838
NET1	0.795641	1.18231e-06	0.000178976
HSD11B2	0.795619	1.18365e-06	0.000178976
GSN	0.795566	1.187e-06	0.000178976
SPRY1	0.79548	1.19245e-06	0.000179275
CSPG5	0.795053	1.21973e-06	0.000182178
AKAP1	0.795023	1.22168e-06	0.000182178
ALAD	0.79501	1.22256e-06	0.000182178
USP54	0.794958	1.22589e-06	0.000182178
AQP5	0.794715	1.24179e-06	0.000184007
CD47	-0.794661	1.24534e-06	0.000184007
TMEM30A	-0.794578	1.25081e-06	0.000184288
SPRR1A	-0.794486	1.25689e-06	0.000184655
CNOT6	-0.794382	1.2638e-06	0.000185144
OASL	-0.794324	1.26767e-06	0.000185184
PAPOLA	0.793744	1.30703e-06	0.000190278
KRT18	0.793649	1.31359e-06	0.000190278
USP7	0.793649	1.31361e-06	0.000190278
BCAP29	0.793129	1.34993e-06	0.000194875
S100A9	-0.793087	1.35291e-06	0.000194875
USP36	0.792932	1.36393e-06	0.000195916
COQ3	0.792843	1.37034e-06	0.00019629
CTNNBIP1	0.792671	1.38274e-06	0.000197518
SLC25A17	0.792551	1.39144e-06	0.00019821
RRP15	0.792466	1.39762e-06	0.000198542
SNTB1	0.792238	1.41437e-06	0.000199288
AOAH	-0.792213	1.41624e-06	0.000199288
RPL3	0.792184	1.41832e-06	0.000199288
LOC100129794	0.792184	1.41833e-06	0.000199288
LIFR	0.791723	1.45284e-06	0.000202255
FZD7	0.791722	1.4529e-06	0.000202255
HECTD2	0.791719	1.45315e-06	0.000202255
RPS14	0.791611	1.46133e-06	0.000202255
DKK3	0.791591	1.46288e-06	0.000202255
EIF5	-0.791589	1.46297e-06	0.000202255
	0.790961	1.51149e-06	0.000208404
EIF3L	0.79087	1.51864e-06	0.000208831
METTL9	-0.790252	1.56796e-06	0.00021481
CXCL9	-0.79019	1.573e-06	0.00021481
GLUD1	0.790094	1.58081e-06	0.00021481
PRIMA1	0.790051	1.58433e-06	0.00021481
CFD	0.790033	1.58573e-06	0.00021481
SORCS1	0.789969	1.59104e-06	0.00021481
MTHFD2L	0.789966	1.59128e-06	0.00021481
COL4A1	-0.789584	1.62286e-06	0.000218501
AIMP1	0.788781	1.69117e-06	0.000227106
	0.788561	1.71035e-06	0.000229085
EDEM1	-0.788415	1.72311e-06	0.000229829
FAM177A1	0.788374	1.72674e-06	0.000229829
	0.788346	1.72928e-06	0.000229829
	0.788214	1.74096e-06	0.000230224
RALGAPA1	0.788211	1.74118e-06	0.000230224
SEL1L	-0.788146	1.74695e-06	0.000230242
TLE1	0.788106	1.75059e-06	0.000230242
SGEF	0.78806	1.75471e-06	0.000230242
KIAA0182	0.787957	1.76396e-06	0.000230868
PHF17	0.787794	1.77864e-06	0.000230908
SLCO3A1	0.787792	1.77882e-06	0.000230908
UBE2D1	-0.787761	1.78169e-06	0.000230908
RIT1	-0.787723	1.78509e-06	0.000230908
SERPINB3	-0.787657	1.79108e-06	0.000230908
RAB31	-0.787657	1.79113e-06	0.000230908
GPHN	0.787572	1.79891e-06	0.000231332
TRANK1	-0.787475	1.8078e-06	0.000231898
HADH	0.787388	1.81577e-06	0.000232342
PARP11	-0.787311	1.82293e-06	0.000232681
ELL2	-0.787199	1.83337e-06	0.000233435
COPG2	0.786954	1.85627e-06	0.000235731
RPL34	0.786909	1.86054e-06	0.000235731
SERPINB4	-0.786818	1.86907e-06	0.000236125
RPL37	0.786779	1.8728e-06	0.000236125
ARL1	0.786692	1.88112e-06	0.000236594
	0.786632	1.8868e-06	0.000236732
ACAT1	0.786534	1.89618e-06	0.000237104
RPL3	0.786428	1.90644e-06	0.000237104
ZFYVE21	0.786414	1.90774e-06	0.000237104
TGFB1	-0.78641	1.90816e-06	0.000237104
CCNJL	-0.786016	1.9465e-06	0.000241116
ACAP1	-0.785972	1.95082e-06	0.000241116
SAR1A	-0.785935	1.95447e-06	0.000241116
	0.785849	1.96305e-06	0.000241595
XPNPEP1	0.78574	1.97383e-06	0.000242344
FRZB	0.785691	1.9787e-06	0.000242365
RBM8A	0.785143	2.03406e-06	0.000248555
HLF	0.784998	2.04889e-06	0.000249468
TMPRSS11D	-0.784976	2.05121e-06	0.000249468
HBA1 /// HBA2	0.784829	2.06637e-06	0.000250722
	0.784622	2.0879e-06	0.000252329
RPS15	0.784575	2.09283e-06	0.000252329
	0.784561	2.0943e-06	0.000252329
UBE2D1	-0.784369	2.11451e-06	0.00025417
MATN2	0.784148	2.13808e-06	0.000255444
SUV420H1	0.784133	2.13966e-06	0.000255444
FLJ37644 /// LOC727973	0.784107	2.14249e-06	0.000255444
DACH1	0.784058	2.14768e-06	0.000255444
RAB3B	0.784038	2.14988e-06	0.000255444
GNL1	0.783782	2.17747e-06	0.000257676
UGT8	0.783771	2.17866e-06	0.000257676
POLR3G	-0.783636	2.19339e-06	0.000258825
	0.783551	2.2027e-06	0.00025933
CDV3	-0.783395	2.21998e-06	0.00026077
ATF7IP	-0.783312	2.22914e-06	0.000261065
LYN	-0.783256	2.23539e-06	0.000261065
ALCAM	0.783227	2.23858e-06	0.000261065
GLUL	-0.78319	2.24275e-06	0.000261065
DNASE1L1	-0.783094	2.25339e-06	0.000261713
TCEA3	0.782934	2.27139e-06	0.000263211
UBA6	-0.782842	2.28184e-06	0.000263671
CNIH	-0.782809	2.28559e-06	0.000263671
HLA-F	-0.782732	2.29434e-06	0.000264089
BTC	0.782251	2.34973e-06	0.000269798
SAMD9	-0.782211	2.35439e-06	0.000269798
	0.782106	2.36661e-06	0.000270596
FBXO3	0.781871	2.39423e-06	0.000273149
LOC100291837 /// RPS21	0.781763	2.40711e-06	0.000274012
CNIH4	0.781574	2.42961e-06	0.000275964
COQ3	0.781436	2.44625e-06	0.000277244
YBX2	0.781361	2.4553e-06	0.000277659
SLAMF7	-0.781152	2.48067e-06	0.000279089
WDR72	0.781123	2.48428e-06	0.000279089
RPS15A	0.781056	2.49241e-06	0.000279089
PAIP1	0.780992	2.50035e-06	0.000279089
NEDD4L	0.780986	2.5011e-06	0.000279089
	0.780979	2.50193e-06	0.000279089
UTRN	0.780947	2.50583e-06	0.000279089
OLA1	0.780733	2.5323e-06	0.000281056
PLXNA4	0.780717	2.53439e-06	0.000281056
CHI3L2	-0.780612	2.54743e-06	0.000281896
	0.780461	2.56642e-06	0.000282965
	0.780448	2.56807e-06	0.000282965
LAMP2	-0.780218	2.59712e-06	0.000285556
EPM2AIP1	0.780134	2.60783e-06	0.000286123
GALNT12	0.779946	2.63197e-06	0.000287706
PPM1A	0.779915	2.63596e-06	0.000287706
SORBS2	0.779891	2.639e-06	0.000287706
OPA1	0.77962	2.67428e-06	0.000290938
C17orf108	0.779573	2.68033e-06	0.000290982
TNNT2	0.779494	2.69079e-06	0.000291504
USP13	0.779277	2.71933e-06	0.000293978
GGT7	0.778929	2.76586e-06	0.000298383
RPL13	0.778821	2.78042e-06	0.000299328
HAPLN3	-0.778628	2.80662e-06	0.000300601
SLCO3A1	0.778612	2.80884e-06	0.000300601
CD226	-0.778589	2.81192e-06	0.000300601
GM2A	-0.778536	2.81918e-06	0.000300601
LCE3D	-0.778491	2.82541e-06	0.000300601
MAML2	0.778413	2.83617e-06	0.000300601
DDX3X	-0.778332	2.84736e-06	0.000300601
	0.778292	2.85278e-06	0.000300601
TCEAL4	0.778221	2.86265e-06	0.000300601
HEATR5A	-0.778216	2.86339e-06	0.000300601
ARHGAP5	0.778201	2.86545e-06	0.000300601
CYP2J2	0.778193	2.86655e-06	0.000300601
PRKAA2	0.778133	2.87489e-06	0.000300601
CCDC3	0.778122	2.87649e-06	0.000300601
HMGCS2	0.778071	2.88358e-06	0.000300601
	0.778057	2.88552e-06	0.000300601
HDAC1	-0.777994	2.89436e-06	0.000300771
ZNRF3	0.777962	2.89881e-06	0.000300771
FRAS1	0.777853	2.91421e-06	0.000301182
ARAP2	0.777851	2.91446e-06	0.000301182
CD274	-0.777779	2.9246e-06	0.000301219
C8orf40	0.777766	2.9265e-06	0.000301219
SCN7A	0.777679	2.93884e-06	0.000301887
BAG5	0.777588	2.9518e-06	0.000302615
CRABP1	0.777489	2.96592e-06	0.000302736
IFIH1	-0.777416	2.97636e-06	0.000302736
TRIM2	0.777411	2.97717e-06	0.000302736
TCEAL3	0.777407	2.9777e-06	0.000302736
RAB11FIP3	0.777375	2.98234e-06	0.000302736
SHANK2	0.777078	3.02529e-06	0.000306185
IFI16	-0.777059	3.02818e-06	0.000306185
NFIB	0.776889	3.05298e-06	0.000308088
PTK7	-0.776818	3.06344e-06	0.000308325
	0.776776	3.06976e-06	0.000308325
	0.776752	3.07327e-06	0.000308325
FHOD3	0.77671	3.07938e-06	0.000308339
TMEM99	0.776446	3.11878e-06	0.000310992
	0.776443	3.11925e-06	0.000310992
LCN2	-0.776412	3.12397e-06	0.000310992
STAT2	-0.776198	3.15611e-06	0.000313586
CD101	-0.77605	3.17872e-06	0.000314749
DSC2	-0.776041	3.18002e-06	0.000314749
RPL13	0.77592	3.19861e-06	0.000315983
CARD6	-0.775559	3.25428e-06	0.000320309
SCCPDH	0.77554	3.25736e-06	0.000320309
LPL	0.775516	3.26104e-06	0.000320309
STXBP6	0.775249	3.30288e-06	0.000322831
NR1D1 /// THRA	0.775148	3.31892e-06	0.000322831
	-0.775145	3.3194e-06	0.000322831
N4BP1	-0.775125	3.32257e-06	0.000322831
LONRF2	0.775077	3.33016e-06	0.000322831
MTCH1	0.775075	3.33047e-06	0.000322831
	-0.775074	3.33057e-06	0.000322831
	0.775035	3.33681e-06	0.000322831
TRIM2	0.774896	3.35913e-06	0.000324015
WDR61	0.774872	3.36287e-06	0.000324015
LIFR	0.774841	3.36789e-06	0.000324015
TRIM21	-0.774667	3.39591e-06	0.000326102
C4orf34	-0.774327	3.45136e-06	0.000330811
DCAF16	0.774075	3.49285e-06	0.000334167
ELL2	-0.773992	3.50675e-06	0.000334875
NRXN1	0.773606	3.57144e-06	0.000340422
MOAP1	0.773415	3.60387e-06	0.000342879
RYR3	0.773328	3.61884e-06	0.00034367
IRS2	0.773267	3.62922e-06	0.000344022
VPS41	0.773131	3.6526e-06	0.000345603
FBL	0.773054	3.66591e-06	0.000346227
CSF2RA	-0.772791	3.71174e-06	0.000349915
	0.772703	3.72729e-06	0.000350739
NEDD4L	0.772606	3.74442e-06	0.000351649
RNLS	0.772571	3.75059e-06	0.000351649
AHNAK2	0.772438	3.77408e-06	0.000352785
YY1	0.772425	3.77639e-06	0.000352785
STK17A	-0.77232	3.79513e-06	0.000353894
GLS	-0.772176	3.82094e-06	0.000354367
SERP1	-0.772172	3.82171e-06	0.000354367
KLC3	0.772167	3.82258e-06	0.000354367
SLC1A6	0.772138	3.82768e-06	0.000354367
NETO2	-0.771965	3.8591e-06	0.000356635
RALGPS2	-0.771899	3.87097e-06	0.000357092
SAP18	0.771692	3.90882e-06	0.000359939
MYO1F	-0.77158	3.92935e-06	0.000361185
ESRRG	0.771415	3.95985e-06	0.000363341
STAT1	-0.771312	3.97903e-06	0.000364452
AMN1	0.771233	3.99378e-06	0.000365154
RAB31	-0.771163	4.00693e-06	0.000365709
C2orf40	0.771075	4.02343e-06	0.000365869
EPHB1	0.771006	4.03659e-06	0.000365869
IRS2	0.770996	4.03838e-06	0.000365869
SUPV3L1	0.770994	4.0387e-06	0.000365869
	0.770965	4.04416e-06	0.000365869
TFAP2B	0.770821	4.07161e-06	0.000367707
SCARA5	0.770769	4.08139e-06	0.000367946
KIAA2022	0.770687	4.09713e-06	0.00036872
LIFR	0.770635	4.10715e-06	0.000368978
MLKL	-0.770588	4.1162e-06	0.000369148
LSM12	-0.770485	4.13602e-06	0.000370282
BBS2	0.770369	4.15846e-06	0.000371645
ABCA1	-0.770322	4.16758e-06	0.000371816
SMAD2	0.770235	4.18449e-06	0.000372668
USP3	-0.770162	4.19867e-06	0.000372668
RPS8	0.77016	4.19906e-06	0.000372668
FYB	-0.770124	4.20604e-06	0.000372668
RNF149	-0.770068	4.21719e-06	0.000373015
ANKH	0.769966	4.23719e-06	0.000374142
RALGPS1	0.769868	4.25649e-06	0.000375204
C1orf204	0.769822	4.26575e-06	0.000375379
UBE2G1	-0.769212	4.38829e-06	0.000385504
CA6	0.769135	4.40385e-06	0.000386014
KIAA1704	0.769073	4.41654e-06	0.000386014
PTPN14	0.769039	4.42352e-06	0.000386014
ELF4	-0.769037	4.42403e-06	0.000386014
HBA1 /// HBA2	0.768936	4.44469e-06	0.000387161
BMP2	0.768837	4.46518e-06	0.00038801
	-0.768816	4.46949e-06	0.00038801
SLC12A2	0.768759	4.48118e-06	0.000388372
	0.768606	4.51307e-06	0.000390262
MIR21 /// TMEM49	-0.768582	4.51813e-06	0.000390262
HINT3	0.768496	4.53614e-06	0.000391162
L3MBTL4	0.768449	4.54597e-06	0.000391356
MXD1	-0.768125	4.61438e-06	0.000396157
RSPO1	0.768085	4.62292e-06	0.000396157
OCLN	0.768076	4.62478e-06	0.000396157
NRAS	-0.767984	4.64458e-06	0.000396298
	0.767911	4.66022e-06	0.000396298
RPL4	0.767903	4.66178e-06	0.000396298
GPR39	-0.767888	4.66516e-06	0.000396298
RBP7	0.767867	4.6697e-06	0.000396298
CRTAP	0.767797	4.68468e-06	0.000396298
HACL1	0.767794	4.68534e-06	0.000396298
NRBF2	-0.767754	4.69386e-06	0.000396298
FBXO46	-0.767746	4.6956e-06	0.000396298
RPL4	0.767678	4.71048e-06	0.000396904
TLE1	0.767452	4.75968e-06	0.000400395
FOXA1	0.767347	4.78255e-06	0.000401563
RPRML	0.767317	4.78913e-06	0.000401563
	0.767264	4.8008e-06	0.000401887
XAF1	-0.767207	4.81339e-06	0.000402289
FRMD4A	0.766992	4.8613e-06	0.000405635
PSMB8	-0.766935	4.87401e-06	0.000406039
	0.766884	4.88536e-06	0.000406328
COX4I1	0.7668	4.90418e-06	0.000406682
CFLAR	-0.766764	4.91217e-06	0.000406682
HBA1 /// HBA2	0.76676	4.91327e-06	0.000406682
FYB	-0.766706	4.9254e-06	0.000406692
PARP8	-0.766689	4.92917e-06	0.000406692
NUDT5	-0.766636	4.94105e-06	0.000407021
ENAH	-0.766529	4.96538e-06	0.000408373
CHCHD6	0.766416	4.9911e-06	0.000409834
SYNGR1	0.766351	5.006e-06	0.000410404
CKB	0.766106	5.06245e-06	0.000414373
GM2A	-0.766011	5.08446e-06	0.000415105
RTF1	0.765998	5.08748e-06	0.000415105
SHISA5	-0.765918	5.10588e-06	0.000415947
FAM76A	0.76588	5.11476e-06	0.000416014
	0.765796	5.13447e-06	0.000416959
	-0.765742	5.1471e-06	0.00041696
SNX20	-0.765719	5.15243e-06	0.00041696
PAIP1	0.76567	5.16413e-06	0.00041696
SS18	-0.765658	5.16682e-06	0.00041696
GTF2H3	0.765477	5.20964e-06	0.000419758
LAMP3	-0.765376	5.2337e-06	0.000421039
SNX10	-0.765271	5.25874e-06	0.000421566
GBP1	-0.76526	5.26139e-06	0.000421566
ALDH3A2	0.765231	5.26833e-06	0.000421566
	0.765211	5.27295e-06	0.000421566
RBM9	0.765146	5.28856e-06	0.000421635
CASP9	-0.76514	5.29016e-06	0.000421635
	0.765034	5.31556e-06	0.000423005
CASP7	-0.764928	5.34119e-06	0.000423187
ST13	0.764913	5.34497e-06	0.000423187
PSMC2	0.764896	5.34911e-06	0.000423187
SLC6A8	0.764889	5.35067e-06	0.000423187
C14orf28	0.764729	5.38969e-06	0.000425621
SCARA5	0.764656	5.40763e-06	0.000426385
CA13	0.764601	5.4212e-06	0.000426801
ITGA4	-0.764558	5.43176e-06	0.000426981
KYNU	-0.764462	5.45545e-06	0.000428191
CCND2	-0.764343	5.48488e-06	0.00042822
NCOA1	0.764343	5.4849e-06	0.00042822
YIPF4	-0.764335	5.48689e-06	0.00042822
IL2RG	-0.764309	5.4934e-06	0.00042822
SPRR1A	-0.764293	5.49734e-06	0.00042822
BCHE	0.764187	5.52366e-06	0.000429621
LPCAT1	-0.76414	5.53536e-06	0.000429883
SELT	-0.764087	5.54875e-06	0.000430274
PRSS27	-0.764031	5.56276e-06	0.000430713
SLC16A3	-0.763782	5.62587e-06	0.000434078
	-0.763743	5.63565e-06	0.000434078
DEFB4A	-0.763653	5.6585e-06	0.000434078
TLL1	0.763649	5.65955e-06	0.000434078
C9orf5	0.763633	5.66362e-06	0.000434078
SFRP1	0.76361	5.6696e-06	0.000434078
MBP	0.763605	5.67077e-06	0.000434078
IFI16	-0.763595	5.67356e-06	0.000434078
	0.763497	5.69846e-06	0.000435337
PTPN22	-0.763384	5.72758e-06	0.000436915
FAM13A	0.763278	5.75508e-06	0.000438364
FST	0.76319	5.77796e-06	0.000439457
FNDC3B	-0.763046	5.81539e-06	0.000441508
MYEOV	0.762991	5.82984e-06	0.000441508
DPAGT1	-0.762985	5.83144e-06	0.000441508
TRAM1L1	0.762956	5.83917e-06	0.000441508
MOXD1	-0.762917	5.84946e-06	0.000441639
RTN3	0.76269	5.90942e-06	0.000445513
ABCC1	-0.762604	5.93227e-06	0.000446422
CFB	-0.762562	5.94339e-06	0.000446422
SCFD2	0.762547	5.94745e-06	0.000446422
C12orf75	-0.762467	5.9689e-06	0.00044723
FAHD2A	0.762412	5.9836e-06	0.00044723
TMEM149	-0.762409	5.98423e-06	0.00044723
SPTAN1	0.762337	6.00381e-06	0.000448044
DEGS1	0.762302	6.01315e-06	0.000448093
SPRR1B	-0.762199	6.04091e-06	0.00044922
RAB10	-0.762131	6.05947e-06	0.00044922
DIAPH2	0.762125	6.06088e-06	0.00044922
FNDC3B	-0.762117	6.06313e-06	0.00044922
SP110	-0.761951	6.10842e-06	0.000451927
HIPK2	-0.76174	6.16639e-06	0.000455562
IDO1	-0.76158	6.2105e-06	0.000456967
TMEM198	-0.76157	6.21335e-06	0.000456967
EFNA3	0.76156	6.21605e-06	0.000456967
DOCK8	-0.761543	6.22086e-06	0.000456967
KIAA1217	-0.761497	6.23369e-06	0.000457106
PILRA	-0.761469	6.24146e-06	0.000457106
MARCKS	-0.761441	6.24934e-06	0.000457106
TNIP3	-0.761285	6.29296e-06	0.000459134
C21orf71	0.761278	6.29488e-06	0.000459134
LAMP2	-0.761223	6.31037e-06	0.000459614
SNX5	-0.760963	6.38398e-06	0.00046432
VTCN1	0.760764	6.44064e-06	0.000467781
	-0.76066	6.47052e-06	0.000468795
ERLIN2	0.760652	6.47279e-06	0.000468795
SMCHD1	-0.760527	6.50889e-06	0.000470727
PRR15L	0.760497	6.51772e-06	0.000470727
FAM49B	-0.760446	6.53241e-06	0.000470799
KRT19	0.76043	6.53697e-06	0.000470799
DKK3	0.760385	6.55008e-06	0.000471085
ESD	0.760336	6.56433e-06	0.000471452
SERPINA12	0.7602	6.60428e-06	0.000473264
NADK	-0.760187	6.60791e-06	0.000473264
ICOS	-0.760091	6.63611e-06	0.000474625
NAP1L2	0.760023	6.65637e-06	0.000475414
XRN1	-0.759851	6.70722e-06	0.000477887
PLAC8	-0.759835	6.71207e-06	0.000477887
HAL	-0.759795	6.72381e-06	0.000477887
COX6C	0.759781	6.72806e-06	0.000477887
	0.759653	6.76637e-06	0.000479193
AHNAK	0.75963	6.77312e-06	0.000479193
ZCCHC2	0.759626	6.77433e-06	0.000479193
NFIC	0.759376	6.84958e-06	0.000483172
RAB31	-0.759374	6.85025e-06	0.000483172
NMI	-0.759284	6.87771e-06	0.000483172
CAB39L	0.759261	6.8845e-06	0.000483172
	0.759207	6.901e-06	0.000483172
CSF1	-0.759184	6.90795e-06	0.000483172
IFT122	0.759165	6.91401e-06	0.000483172
NMNAT3	0.759146	6.91964e-06	0.000483172
SPAG16	0.759132	6.92406e-06	0.000483172
NRP2	-0.759131	6.92427e-06	0.000483172
RPL3	0.759054	6.94791e-06	0.000484166
AZIN1	-0.758723	7.05001e-06	0.000490212
ADAM19	-0.758711	7.05369e-06	0.000490212
RALB	-0.758582	7.09412e-06	0.000491838
DYRK3	-0.758575	7.09615e-06	0.000491838
S100A1	0.758407	7.14897e-06	0.000494834
ITGA4	-0.758366	7.1619e-06	0.000495064
PRRC1	-0.757988	7.28164e-06	0.000502019
	0.757969	7.28791e-06	0.000502019
DDX3X	-0.757957	7.29172e-06	0.000502019
SEPHS1	0.757786	7.34654e-06	0.000505119
IL1F9	-0.757622	7.39963e-06	0.000508092
C2orf68	0.757499	7.4398e-06	0.000508105
C4orf46 /// TOMM7	0.757463	7.45147e-06	0.000508105
GLTSCR2	0.757437	7.45981e-06	0.000508105
	0.75743	7.46217e-06	0.000508105
BCAR3	0.757428	7.46269e-06	0.000508105
SOD2	-0.757413	7.46766e-06	0.000508105
	0.75741	7.4688e-06	0.000508105
	0.757246	7.52254e-06	0.00051071
C1orf21	0.757218	7.53178e-06	0.00051071
LMO3	0.757203	7.5368e-06	0.00051071
SULF2	-0.757164	7.54942e-06	0.000510893
PTP4A2	-0.757088	7.57485e-06	0.000511942
	0.757023	7.59641e-06	0.000512651
IRF9	-0.756996	7.60522e-06	0.000512651
NR2C2	0.75685	7.65382e-06	0.00051498
ACTR3	-0.756833	7.65973e-06	0.00051498
43529	-0.756629	7.72812e-06	0.000518579
MAPT	0.756613	7.73338e-06	0.000518579
KIAA0368	0.756524	7.76347e-06	0.000519921
PHYHIP	0.756373	7.81492e-06	0.000522687
ADH1C	0.756302	7.83925e-06	0.000523316
	0.756286	7.84461e-06	0.000523316
SELENBP1	0.7562	7.87415e-06	0.000524607
SLC25A4	0.755778	8.02006e-06	0.000533639
SYNE1	0.755577	8.09035e-06	0.000537623
PPP2CA	0.755449	8.13548e-06	0.000539926
MAP4K3	0.75537	8.16325e-06	0.000541073
MTHFD2L	0.755315	8.18268e-06	0.000541664
ALDH3A2	0.755235	8.21132e-06	0.000542863
APLP2	-0.755109	8.25612e-06	0.000545126
MEF2A	0.75495	8.3133e-06	0.000545722
TXNL4B	-0.754943	8.31589e-06	0.000545722
ABI3	-0.754932	8.31986e-06	0.000545722
SHISA3	0.754921	8.32362e-06	0.000545722
TGFB2	0.754903	8.33031e-06	0.000545722
DIS3L	0.754886	8.33648e-06	0.000545722
LOC728342	0.754878	8.33923e-06	0.000545722
ATP11B	-0.754775	8.37636e-06	0.000546909
SEC24A	-0.754769	8.37858e-06	0.000546909
CTSS	-0.754696	8.40511e-06	0.000547806
TMEM55A	0.754673	8.41357e-06	0.000547806
TMEM14B /// TMEM14C	0.754562	8.45398e-06	0.000549743
C1orf162	-0.754243	8.57108e-06	0.000556612
SPCS3	-0.754216	8.5812e-06	0.000556612
ARPC1B	-0.754182	8.59376e-06	0.000556727
SP140L	-0.7541	8.62427e-06	0.000557144
	0.754075	8.63367e-06	0.000557144
HLA-C	-0.75407	8.63535e-06	0.000557144
RASGRP4	0.754049	8.64342e-06	0.000557144
CTSC	-0.75397	8.6729e-06	0.000558346
SLAMF7	-0.753849	8.71807e-06	0.000559969
CCL28	0.753828	8.72583e-06	0.000559969
EFHD2	-0.753815	8.73069e-06	0.000559969
FOXQ1	0.753752	8.75477e-06	0.000560157
AHNAK2	0.753727	8.76415e-06	0.000560157
CXCR6	-0.753721	8.7662e-06	0.000560157
PANK2	-0.753654	8.79156e-06	0.000560424
EFHD1	0.753653	8.79212e-06	0.000560424
	0.753589	8.81639e-06	0.000560823
	0.753579	8.82012e-06	0.000560823
	0.753471	8.86096e-06	0.000562726
PSME4	-0.753241	8.94925e-06	0.000567281
CLEC4C	-0.753226	8.9547e-06	0.000567281
C20orf24	-0.753151	8.98382e-06	0.000568428
WWC1	0.752946	9.06303e-06	0.000572737
SPRR2C	-0.752829	9.10868e-06	0.000574917
ANXA2	0.75279	9.12411e-06	0.000575187
PER1	0.752692	9.16249e-06	0.000576901
HUS1	-0.752623	9.18944e-06	0.000577893
MFSD4	0.752471	9.24938e-06	0.000580953
	0.752349	9.29778e-06	0.000582311
CD96	-0.752339	9.30193e-06	0.000582311
TNPO1	-0.752305	9.31524e-06	0.000582311
LONRF2	0.752291	9.32091e-06	0.000582311
CTSB	-0.752275	9.32746e-06	0.000582311
ARHGAP23	0.752203	9.35619e-06	0.000582796
	0.752176	9.36708e-06	0.000582796
ARID2	0.752171	9.36912e-06	0.000582796
EFNA5	0.752123	9.38827e-06	0.000583037
FAM3B	0.752104	9.39562e-06	0.000583037
	0.752063	9.41246e-06	0.00058338
TUBGCP4	0.75188	9.48616e-06	0.000587242
NASP	0.751793	9.52126e-06	0.000588632
CDC27	-0.751768	9.53143e-06	0.000588632
OBFC1	-0.75167	9.57147e-06	0.000589696
SELPLG	-0.75167	9.57154e-06	0.000589696
TMEM87B	-0.751574	9.61071e-06	0.000590859
HNRPDL	0.751564	9.61502e-06	0.000590859
TMEM167A	-0.75154	9.62478e-06	0.000590859
PLXDC1	-0.751496	9.64263e-06	0.00059125
RPLP2	0.751468	9.65442e-06	0.00059127
RNASE4	0.751352	9.70223e-06	0.000593493
FKBP2	-0.751277	9.7331e-06	0.000594676
TRIM38	-0.751222	9.75579e-06	0.00059481
RPL37	0.751203	9.76362e-06	0.00059481
AFAP1L2	-0.751188	9.7699e-06	0.00059481
SYNM	0.751159	9.78221e-06	0.000594858
BCL2	0.751006	9.84608e-06	0.000598036
MYH14	0.750907	9.8873e-06	0.000599833
DISP1	0.750854	9.90959e-06	0.000600479
GPSM3	-0.750823	9.92283e-06	0.000600576
FREM2	0.750707	9.97167e-06	0.000602824
KRT7	0.750613	1.00116e-05	0.000604082
SPINK1	0.750575	1.0028e-05	0.000604082
LRRN4CL	0.750537	1.00442e-05	0.000604082
PGRMC2	0.750523	1.00499e-05	0.000604082
CDH19	0.750508	1.00563e-05	0.000604082
SRI	-0.750493	1.00628e-05	0.000604082
TNNI2	0.750388	1.01075e-05	0.000605507
GIMAP2	-0.750374	1.01137e-05	0.000605507
FAF1	0.750355	1.01217e-05	0.000605507
	-0.750292	1.01488e-05	0.000606422
SPRR2B	-0.750186	1.01946e-05	0.000608454
	0.750139	1.0215e-05	0.000608966
IL1F7	0.750072	1.02441e-05	0.000609995
	0.750034	1.02604e-05	0.00061026
IRF7	-0.749931	1.03053e-05	0.00061223
DDHD2	0.74967	1.04193e-05	0.000618289
PLA2G12A	0.749613	1.04446e-05	0.000619077
FCGR1A	-0.749457	1.05138e-05	0.000622463
LONRF1	0.749422	1.05294e-05	0.000622495
MYH14	0.749377	1.05493e-05	0.000622495
PLAU	-0.749374	1.05506e-05	0.000622495
TAPBP	-0.749298	1.05846e-05	0.000623662
ZNF34	0.749275	1.05945e-05	0.000623662
LOC100288911	0.749203	1.06269e-05	0.000624854
SP110	-0.749088	1.06786e-05	0.00062647
RB1	-0.749084	1.06803e-05	0.00062647
INPP5A	0.749061	1.06908e-05	0.00062647
RPL13	0.748973	1.07303e-05	0.000628072
GNA11	0.74894	1.07453e-05	0.000628237
IL27RA	-0.748801	1.08086e-05	0.000631049
CDK6	0.74872	1.08454e-05	0.000631049
FAHD2A /// LOC729234	0.748707	1.08511e-05	0.000631049
CTDSPL	0.748701	1.08541e-05	0.000631049
	0.7487	1.08546e-05	0.000631049
GDAP1L1	-0.748597	1.09014e-05	0.000632634
MRPL2	0.748586	1.09064e-05	0.000632634
MPZL1	-0.748504	1.09441e-05	0.000633742
MXD1	-0.748491	1.09501e-05	0.000633742
SKP1	0.74846	1.09647e-05	0.000633874
PTGFRN	-0.748432	1.09773e-05	0.000633891
CCR5	-0.748375	1.10036e-05	0.000634702
	0.748171	1.10983e-05	0.000639449
DLX4	0.748124	1.11204e-05	0.000640004
ANG	0.747962	1.11962e-05	0.000642855
PHF14	0.747942	1.12057e-05	0.000642855
BAG5	0.747938	1.12073e-05	0.000642855
MMP19	-0.747883	1.12331e-05	0.00064362
BCAP29	0.747793	1.12758e-05	0.00064535
GBP1	-0.747737	1.13022e-05	0.000645897
TRAM1	-0.747719	1.13104e-05	0.000645897
PITPNM3	0.747624	1.13557e-05	0.000647289
PTPN7	-0.747615	1.13599e-05	0.000647289
PER1	0.747428	1.14493e-05	0.000651662
TEAD1	0.747258	1.15308e-05	0.000655288
RPL13	0.747242	1.15384e-05	0.000655288
ATP6V1B1	0.746991	1.16603e-05	0.000661484
TYMP	-0.746944	1.16831e-05	0.000662047
SP110	-0.746908	1.17005e-05	0.000662306
	0.746775	1.17657e-05	0.000665263
IL4R	-0.746656	1.18242e-05	0.000667841
SPCS3	-0.746615	1.18447e-05	0.000668159
SSR1	-0.746592	1.18558e-05	0.000668159
KIAA1704	0.746529	1.18872e-05	0.0006692
N4BP1	-0.746487	1.19079e-05	0.000669449
PLBD1	-0.746467	1.19176e-05	0.000669449
CDC25B	-0.746417	1.19425e-05	0.000670118
HBA1 /// HBA2	0.746315	1.19934e-05	0.000672243
COBL	0.746207	1.20473e-05	0.000674531
TRIM69	-0.746075	1.21134e-05	0.000677407
GNB5	-0.746053	1.21249e-05	0.000677407
	0.745929	1.21874e-05	0.000680161
CTSC	-0.745762	1.2272e-05	0.000683855
ATPAF1	0.745729	1.22887e-05	0.000683855
	0.74572	1.22934e-05	0.000683855
NCF2	-0.745638	1.23353e-05	0.000685448
SERPINB13	-0.745497	1.24079e-05	0.000688447
PEX7	0.745446	1.24338e-05	0.000688447
MPPED2	0.745435	1.24399e-05	0.000688447
	0.745429	1.24427e-05	0.000688447
C13orf23	0.745301	1.25089e-05	0.000691368
CD180	-0.74522	1.25512e-05	0.000692556
CLDN1	0.745182	1.25706e-05	0.000692556
SBF2	0.745182	1.25707e-05	0.000692556
	0.745154	1.2585e-05	0.000692607
ADH1B	0.745084	1.26219e-05	0.000693897
OR51B5	-0.745032	1.26491e-05	0.00069465
CRY2	0.744921	1.27073e-05	0.000696142
DYNC1I1	0.744917	1.27094e-05	0.000696142
SPAG1	0.744903	1.27168e-05	0.000696142
KIAA1045	0.744811	1.2765e-05	0.000698043
	0.744745	1.28002e-05	0.000699222
LOC439949	-0.74462	1.28664e-05	0.000701979
C4orf12	0.744598	1.28778e-05	0.000701979
C11orf58	0.74449	1.29355e-05	0.000704378
DNMT3A	-0.744453	1.29552e-05	0.000704706
RPL31	0.744424	1.29707e-05	0.000704803
OR2A20P /// OR2A9P	0.744223	1.30788e-05	0.000709931
SCMH1	0.744159	1.3113e-05	0.000710365
APLP2	-0.744146	1.31203e-05	0.000710365
GRN	-0.744131	1.31281e-05	0.000710365
	0.744088	1.31519e-05	0.000710904
SLC36A1	-0.743981	1.32097e-05	0.000713282
BMP1	-0.74377	1.3325e-05	0.000717912
KCNJ15	-0.743765	1.33276e-05	0.000717912
PSMG4	0.743748	1.33372e-05	0.000717912
LOC284023	0.74367	1.338e-05	0.000719466
FRZB	0.743523	1.34609e-05	0.000723061
SEC14L1	-0.743324	1.35714e-05	0.000728239
AIM1L	-0.743263	1.36053e-05	0.000729296
FBLIM1	-0.743086	1.37045e-05	0.000733851
	0.743059	1.37198e-05	0.000733911
NR1D1 /// THRA	0.742974	1.37677e-05	0.00073571
H2AFV	0.742915	1.38009e-05	0.00073622
MYH14	0.742906	1.38058e-05	0.00073622
USP7	0.742771	1.38824e-05	0.000739136
ACADL	0.742737	1.39017e-05	0.000739136
LOC400027	0.742734	1.39035e-05	0.000739136
ADRB2	0.742691	1.39281e-05	0.000739683
APOL6	-0.742636	1.39593e-05	0.000740576
PAMR1	0.742529	1.40209e-05	0.000741503
C16orf52	0.742516	1.40279e-05	0.000741503
RAP2B	-0.742514	1.40295e-05	0.000741503
PANK2	-0.742505	1.40343e-05	0.000741503
HN1	-0.74245	1.40659e-05	0.000742413
GM2A	-0.742397	1.40966e-05	0.000743117
HIST1H2AD /// HIST1H3D	-0.742356	1.41202e-05	0.000743117
SSR3	-0.742352	1.41225e-05	0.000743117
PSME2	-0.742267	1.41717e-05	0.000744632
FAM13A	0.742213	1.42027e-05	0.000744632
XPNPEP1	0.742209	1.42054e-05	0.000744632
IL12RB1	-0.742195	1.42134e-05	0.000744632
LRP6	0.742178	1.42235e-05	0.000744632
PCDHB16	0.742051	1.4297e-05	0.00074772
HBA1 /// HBA2	0.742009	1.43217e-05	0.000748256
LAPTM5	-0.741954	1.4354e-05	0.000749122
	0.741917	1.43755e-05	0.000749122
TMEM132C	0.741901	1.4385e-05	0.000749122
	0.741878	1.43983e-05	0.000749122
TFCP2L1	0.741857	1.44109e-05	0.000749122
ATP7A	0.741766	1.44643e-05	0.000751139
E2F3	-0.741633	1.45432e-05	0.000754477
PDK3	0.741569	1.45807e-05	0.00075566
MYO5A	-0.741537	1.46e-05	0.000755904
PHYH	0.741487	1.46295e-05	0.000756403
HK3	-0.741471	1.4639e-05	0.000756403
PRMT2	0.741431	1.46628e-05	0.000756875
	-0.741285	1.47503e-05	0.000760629
WNK2	0.741195	1.48048e-05	0.000762677
CPNE3	0.741167	1.48216e-05	0.000762782
	0.741118	1.48512e-05	0.00076354
POLR2K	0.74099	1.49282e-05	0.00076633
ING5	0.740979	1.49352e-05	0.00076633
SORBS2	0.740893	1.4987e-05	0.000768228
COPG2IT1	0.740839	1.50204e-05	0.000769173
PLEKHH1	0.740689	1.51119e-05	0.000773093
KY	0.740589	1.51735e-05	0.000775474
SOX13	0.740558	1.51921e-05	0.000775494
ZC3HAV1	-0.740539	1.5204e-05	0.000775494
	-0.740393	1.52942e-05	0.000779325
CLEC7A	-0.740279	1.53653e-05	0.000782174
	0.740222	1.54005e-05	0.000783193
ZNF706	0.740136	1.54541e-05	0.000785145
YIPF4	-0.740095	1.54803e-05	0.0007857
ETS1	-0.740039	1.55151e-05	0.000785889
VPRBP	0.740028	1.55221e-05	0.000785889
CTSC	-0.740016	1.55297e-05	0.000785889
H2AFJ	0.739849	1.56346e-05	0.000789712
MLL2	0.739847	1.56359e-05	0.000789712
	0.739802	1.56645e-05	0.000790382
C16orf72	-0.739748	1.5699e-05	0.000791349
LSM14A	0.739609	1.57873e-05	0.000795025
DNAJA2	0.73957	1.58121e-05	0.000795495
LOC728392 /// NLRP1	0.739511	1.58496e-05	0.000795847
	-0.739511	1.585e-05	0.000795847
FYB	-0.739444	1.58923e-05	0.000797198
	0.7394	1.59208e-05	0.000797848
RPL13	0.739335	1.59626e-05	0.00079917
RPS9	0.739234	1.60276e-05	0.000800734
IRX1	0.739215	1.60398e-05	0.000800734
HLA-C	-0.739214	1.60405e-05	0.000800734
	0.739151	1.60814e-05	0.000802004
RAB14	0.739017	1.61687e-05	0.000805576
TRIM24	0.738899	1.62454e-05	0.000806169
	0.738899	1.62455e-05	0.000806169
EIF3A	0.738876	1.62601e-05	0.000806169
GJB2	-0.738862	1.62693e-05	0.000806169
	0.738855	1.62745e-05	0.000806169
SLC25A16	0.73884	1.6284e-05	0.000806169
NFIB	0.738831	1.629e-05	0.000806169
	0.738759	1.63369e-05	0.000807326
ANAPC16	0.738712	1.6368e-05	0.000807326
RPS7	0.73869	1.63826e-05	0.000807326
BTG2	-0.738677	1.63909e-05	0.000807326
DDAH1	0.738676	1.63917e-05	0.000807326
RPL37	0.738606	1.6438e-05	0.000808834
CCDC115	0.738526	1.6491e-05	0.000810668
RPL36AL	-0.738437	1.655e-05	0.000812794
PEX13	-0.738388	1.65824e-05	0.000813612
H2BFS	-0.738343	1.66124e-05	0.000814308
NFX1	0.738128	1.67567e-05	0.0008206
NUDT22	-0.737961	1.68692e-05	0.000823397
RFX5	-0.737941	1.68823e-05	0.000823397
SPRR3	-0.737938	1.68847e-05	0.000823397
OASL	-0.737921	1.68961e-05	0.000823397
PEX7	0.737911	1.6903e-05	0.000823397
APBA1	0.737901	1.69096e-05	0.000823397
HINT3	0.737848	1.69455e-05	0.000824368
DCAF4	0.737808	1.69726e-05	0.000824905
ATP5S	0.737759	1.70064e-05	0.000825455
POGK	0.737745	1.70159e-05	0.000825455
PTCH1	0.737597	1.7117e-05	0.000829578
ZNF711	0.737556	1.7145e-05	0.000830155
CDNF	0.737449	1.72184e-05	0.000832928
ZBTB16	0.737424	1.72358e-05	0.000832988
MPZ	0.737386	1.72619e-05	0.000833305
DUT	0.737351	1.72857e-05	0.000833305
TP53BP2	0.737317	1.73098e-05	0.000833305
GPR183	-0.737293	1.73264e-05	0.000833305
FAM188A	0.737256	1.73515e-05	0.000833305
TOM1L2	0.737233	1.7368e-05	0.000833305
LPL	0.737202	1.73892e-05	0.000833305
ISG20	-0.7372	1.73903e-05	0.000833305
TOMM20	0.737195	1.73942e-05	0.000833305
	-0.737125	1.7443e-05	0.000833305
YIPF6	0.737123	1.74438e-05	0.000833305
PFKM	0.737119	1.74471e-05	0.000833305
TRIM22	-0.737111	1.74524e-05	0.000833305
UBA6	-0.737064	1.74851e-05	0.000834091
EEF1A1	0.736937	1.75739e-05	0.000837553
C10orf99	-0.736894	1.76044e-05	0.000838234
DPYD	-0.736785	1.76806e-05	0.000841086
LOC100131311	-0.736703	1.77389e-05	0.000841284
SLAMF7	-0.736695	1.77442e-05	0.000841284
S100A12	-0.736677	1.77575e-05	0.000841284
SFXN1	-0.736674	1.77591e-05	0.000841284
IFNAR2	-0.736664	1.77664e-05	0.000841284
ZFAND5	-0.736603	1.78097e-05	0.000842561
CASP4	-0.736507	1.78781e-05	0.000844033
ACTR3	-0.73649	1.789e-05	0.000844033
ACP1	-0.736468	1.79058e-05	0.000844033
DCAF8	0.736467	1.79063e-05	0.000844033
EPHB2	-0.736398	1.79555e-05	0.000845581
XKR4	0.736358	1.7984e-05	0.000845891
DKK3	0.736343	1.79949e-05	0.000845891
RBM16	0.736244	1.8066e-05	0.00084846
	0.736159	1.81271e-05	0.000850556
TDO2	-0.736111	1.81619e-05	0.000851414
	0.736082	1.81828e-05	0.000851476
SMA4 /// SMA5	-0.736063	1.81963e-05	0.000851476
	-0.735998	1.82439e-05	0.00085293
FCGR1B	-0.735955	1.82751e-05	0.000853294
SIPA1L1	0.735939	1.82862e-05	0.000853294
FGFR2	0.735918	1.83013e-05	0.000853294
GK3P	-0.735781	1.84013e-05	0.00085592
	0.735775	1.84058e-05	0.00085592
	0.735773	1.84074e-05	0.00085592
	0.735738	1.84332e-05	0.000856346
ST8SIA4	-0.735553	1.85685e-05	0.000861856
TRIM35	0.735509	1.86008e-05	0.00086258
C9orf5	0.735368	1.87056e-05	0.000866657
SP8	0.735284	1.87679e-05	0.00086773
CYBB	-0.735277	1.87729e-05	0.00086773
PCK1	0.735269	1.87792e-05	0.00086773
PRKAR1A	-0.735226	1.88111e-05	0.000868426
IGH@ /// IGHA2 /// IGHD /// IGHG1 /// LOC100126583	-0.73517	1.88526e-05	0.000869565
AKR1C1 /// AKR1C2	0.73509	1.89121e-05	0.000871051
ADARB1	0.735078	1.89214e-05	0.000871051
HIPK2	-0.735033	1.89554e-05	0.000871051
CUL5	0.735027	1.89596e-05	0.000871051
NAPSB	-0.735008	1.89736e-05	0.000871051
CHD6	0.734992	1.89862e-05	0.000871051
TMEM33	-0.734896	1.90578e-05	0.000873191
TFAP2B	0.734885	1.90667e-05	0.000873191
SEL1L	-0.734839	1.91008e-05	0.000873689
FAM199X	-0.734825	1.91115e-05	0.000873689
MAGOHB	0.734776	1.91486e-05	0.000874613
LILRB3	-0.734684	1.92187e-05	0.000877037
TFEC	-0.734589	1.9291e-05	0.000879556
	-0.734438	1.94057e-05	0.000883753
SEMA6B	-0.734423	1.94173e-05	0.000883753
TMOD3	-0.734377	1.94524e-05	0.000884351
CBL	-0.734361	1.94647e-05	0.000884351
FZD7	0.734242	1.95566e-05	0.00088774
CTSS	-0.734194	1.95935e-05	0.000888637
LZTFL1	0.734071	1.96892e-05	0.00089219
TRIM38	-0.734043	1.97105e-05	0.00089237
HUWE1	0.734017	1.9731e-05	0.000892518
FOSL2	-0.733973	1.9765e-05	0.000892729
HLA-F	-0.733955	1.97792e-05	0.000892729
IRF2BP2	0.733944	1.97876e-05	0.000892729
	0.733906	1.98174e-05	0.00089329
CNNM3	-0.733776	1.99191e-05	0.000896421
IGH@ /// IGHA1 /// IGHG1 /// IGHG2 /// IGHG3 /// IGHM /// LOC100126583 /// LOC100290036	-0.733772	1.99216e-05	0.000896421
CLEC4E	-0.733724	1.99595e-05	0.000897342
GYLTL1B	0.733594	2.00617e-05	0.000901152
	-0.733212	2.03649e-05	0.000913973
SORBS1	0.733151	2.04139e-05	0.000915377
SH3RF2	0.733112	2.0445e-05	0.000915974
	0.732991	2.05429e-05	0.000919563
TSPYL4	0.732947	2.05781e-05	0.000920341
SLAMF8	-0.73289	2.06241e-05	0.000920618
RPL7A	0.732887	2.06261e-05	0.000920618
BMPR1A	0.732873	2.06379e-05	0.000920618
NDFIP2	0.73282	2.0681e-05	0.000921742
GUSBL1 /// GUSBP3 /// LOC100049076 /// LOC100170939 /// LOC100287078 /// SMA5	-0.732748	2.07395e-05	0.000923553
HBA1 /// HBA2	0.732705	2.07738e-05	0.000923829
BMP2	0.732688	2.07881e-05	0.000923829
KLK8 /// KLK9	-0.732674	2.07995e-05	0.000923829
	0.732636	2.08302e-05	0.000924398
TMEM128	0.732533	2.09142e-05	0.000927264
SNHG6	0.732513	2.09307e-05	0.000927264
LDLRAD3	0.732479	2.09589e-05	0.000927716
CST7	-0.732447	2.09853e-05	0.000928089
C22orf37	-0.732212	2.11788e-05	0.000935842
RORA	0.731848	2.14816e-05	0.00094789
ETV7	0.73184	2.14882e-05	0.00094789
TNFSF10	-0.731756	2.1559e-05	0.000950199
	-0.731713	2.15954e-05	0.000950424
PTPRZ1	0.731685	2.1619e-05	0.000950424
CEP68	0.731684	2.16194e-05	0.000950424
CLEC4C	-0.731651	2.16473e-05	0.000950839
MYH14	0.731592	2.16975e-05	0.000952235
KIFC1	0.731511	2.1766e-05	0.000953671
AGPAT4	-0.731509	2.17672e-05	0.000953671
	0.731369	2.1887e-05	0.000957841
RBM3	0.731348	2.19048e-05	0.000957841
CD86	-0.731332	2.19181e-05	0.000957841
SSR1	-0.731305	2.19414e-05	0.000958046
BTN3A2 /// BTN3A3	-0.731252	2.19867e-05	0.00095921
TLE3	-0.731165	2.20609e-05	0.000961637
TGFBR3	0.731117	2.21024e-05	0.00096246
IL7R	-0.731095	2.21213e-05	0.00096246
KLHL5	-0.731076	2.21375e-05	0.00096246
UBE2F	-0.73104	2.21686e-05	0.00096246
SMARCA2	0.731008	2.2196e-05	0.00096246
SNRNP200	0.730964	2.22342e-05	0.00096246
ZNFX1	-0.730961	2.22364e-05	0.00096246
NSFL1C	0.73095	2.22464e-05	0.00096246
	0.730948	2.22478e-05	0.00096246
AGAP2	-0.730815	2.23629e-05	0.000966121
B4GALT1	-0.730807	2.23699e-05	0.000966121
RBBP7	0.730693	2.24695e-05	0.000968578
HNRNPC	0.730661	2.24972e-05	0.000968578
ATP8B3	-0.730658	2.24997e-05	0.000968578
	0.730637	2.2518e-05	0.000968578
KLHL6	-0.730634	2.25207e-05	0.000968578
PLD6	0.730607	2.25449e-05	0.000968809
PLCB4	0.730548	2.25965e-05	0.000970221
AIM2	-0.73039	2.27353e-05	0.000975315
GBP2	-0.73037	2.2753e-05	0.000975315
HN1L	0.730343	2.27768e-05	0.000975523
CTSS	-0.730308	2.2808e-05	0.000976049
SLC35F1	0.730185	2.29164e-05	0.000979551
HLA-C	-0.730166	2.29331e-05	0.000979551
IRF1	-0.730139	2.2957e-05	0.000979551
RAC2	-0.730109	2.2984e-05	0.000979551
UGDH	-0.730092	2.29994e-05	0.000979551
C5orf20	-0.730087	2.30038e-05	0.000979551
LOC148189	0.73001	2.30727e-05	0.000981675
CPE	0.729901	2.31699e-05	0.000984996
CD24	-0.729837	2.32277e-05	0.000986521
KIAA0802	-0.729818	2.3244e-05	0.000986521
RAB2A	0.729741	2.33137e-05	0.000988057
AASS	-0.729736	2.33185e-05	0.000988057
SOD2	-0.729679	2.33699e-05	0.000989351
ADRB1	0.729642	2.34031e-05	0.000989351
CXorf57	0.729624	2.34195e-05	0.000989351
PTEN	-0.729617	2.3426e-05	0.000989351
FYB	-0.729596	2.3445e-05	0.000989351
TM9SF3	-0.729544	2.34915e-05	0.000990503
GPR171	-0.729295	2.37191e-05	0.000999281
	0.729246	2.37637e-05	0.00100034
GPSM3	-0.729219	2.37884e-05	0.00100057
NTRK3	0.729153	2.38492e-05	0.00100231
SUN1	0.729031	2.39616e-05	0.00100621
HMOX2	-0.728947	2.40394e-05	0.00100866
	-0.728915	2.40692e-05	0.00100909
LMAN1	-0.728852	2.4127e-05	0.00101069
LUC7L2	0.728822	2.41557e-05	0.00101084
NFAT5	0.728795	2.41801e-05	0.00101084
GLTSCR2	0.728769	2.4205e-05	0.00101084
HLA-G	-0.728764	2.42091e-05	0.00101084
ADAMTSL3	0.728693	2.42754e-05	0.00101279
SIGLEC10 /// SIGLEC12	-0.728663	2.43039e-05	0.00101316
TRAPPC6A	0.728618	2.43456e-05	0.00101408
TMEM64	-0.728582	2.4379e-05	0.00101465
RNASE6	-0.72846	2.44944e-05	0.00101863
LOC100294182 /// RPL3	0.728374	2.45748e-05	0.00102115
CNN3	-0.728257	2.46863e-05	0.00102482
NCBP2	-0.728239	2.47028e-05	0.00102482
KLK1	0.728197	2.47429e-05	0.00102508
KIAA0564	0.728191	2.47488e-05	0.00102508
LAPTM5	-0.72804	2.48921e-05	0.00103019
NFIX	0.727993	2.49376e-05	0.00103124
WWTR1	-0.727884	2.50414e-05	0.0010347
C6orf62	-0.727739	2.51815e-05	0.00103966
SH3GLB1	0.72763	2.52872e-05	0.00104319
	0.727566	2.53489e-05	0.00104461
PRKRIP1	0.727533	2.53807e-05	0.00104461
	0.727531	2.53825e-05	0.00104461
HLA-B	-0.727491	2.54222e-05	0.00104541
RPL36A	0.727302	2.56063e-05	0.00105055
SS18	-0.727302	2.56068e-05	0.00105055
MAL	0.727299	2.56093e-05	0.00105055
NTRK2	0.727279	2.56285e-05	0.00105055
BRAP	0.727201	2.57053e-05	0.00105286
ISG20	-0.727172	2.57341e-05	0.0010532
NTRK3	0.727111	2.57945e-05	0.00105371
LOC152217	0.727064	2.58402e-05	0.00105371
MRPS14	0.72705	2.58544e-05	0.00105371
SIGLEC7	-0.727032	2.58721e-05	0.00105371
LOC386597	-0.727	2.59035e-05	0.00105371
HLA-A /// HLA-F /// HLA-J	-0.726987	2.59167e-05	0.00105371
ZNF652	0.726984	2.592e-05	0.00105371
PTP4A2	-0.726983	2.59205e-05	0.00105371
C2orf49	-0.726968	2.59353e-05	0.00105371
LIPA	-0.726952	2.5951e-05	0.00105371
RIN2	-0.726859	2.60438e-05	0.00105665
PITPNA	-0.726811	2.60917e-05	0.00105776
KIAA1199	-0.726738	2.61638e-05	0.0010579
	-0.726732	2.61704e-05	0.0010579
FOXJ3	0.726729	2.61737e-05	0.0010579
PFDN5	0.726708	2.61943e-05	0.0010579
KANK3	0.7267	2.62022e-05	0.0010579
LOC100271836 /// LOC440354 /// LOC595101 /// LOC641298 /// SMG1	0.726684	2.62183e-05	0.0010579
CXCL14	0.726613	2.62889e-05	0.00105927
TNPO1	-0.726609	2.62932e-05	0.00105927
LTBP4	0.72643	2.64732e-05	0.00106546
BTN3A1	-0.726415	2.64883e-05	0.00106546
ACVR2A	0.726303	2.66015e-05	0.00106918
CNDP2	-0.726208	2.66988e-05	0.00107169
FCGR1A /// FCGR1C	-0.726201	2.67056e-05	0.00107169
CD24	-0.726172	2.67346e-05	0.00107202
BTN3A3	-0.726068	2.68409e-05	0.00107545
SLC12A6	-0.726	2.69109e-05	0.00107656
DPY19L1	-0.725984	2.6927e-05	0.00107656
CALCRL	-0.725974	2.69371e-05	0.00107656
BBS1	0.725959	2.69521e-05	0.00107656
MMP3	-0.725731	2.71876e-05	0.00108512
VAV1	-0.725705	2.72144e-05	0.00108535
PDXK	-0.725672	2.72486e-05	0.00108564
TAC1	0.725657	2.72636e-05	0.00108564
FASTKD2	0.725623	2.72994e-05	0.00108623
BTBD16	0.725577	2.73471e-05	0.00108678
TXNDC17	-0.725569	2.73555e-05	0.00108678
TRIM24	0.725525	2.74004e-05	0.00108773
C12orf66	0.725476	2.74515e-05	0.00108892
	0.725388	2.75434e-05	0.00109106
ITPR3	0.725384	2.75479e-05	0.00109106
TMPRSS2	0.725334	2.76005e-05	0.00109176
CXCR4	-0.725327	2.76079e-05	0.00109176
HLA-DQB1 /// LOC100294318	-0.725302	2.76337e-05	0.00109194
CBL	-0.725271	2.76662e-05	0.00109208
RPS10 /// RPS10P5 /// RPS10P7	0.725258	2.76795e-05	0.00109208
CDC42SE1	-0.725218	2.77221e-05	0.00109222
GPR18	-0.725201	2.77393e-05	0.00109222
KIF21A	0.725194	2.77467e-05	0.00109222
SLC29A1	0.725166	2.77764e-05	0.00109256
C9orf123	0.725	2.79514e-05	0.00109818
DPP8	0.72499	2.79619e-05	0.00109818
CYP39A1	0.724948	2.80073e-05	0.00109913
PADI2	0.724911	2.8046e-05	0.0010996
NTRK3	0.724886	2.80729e-05	0.0010996
LOC387647	-0.724876	2.80834e-05	0.0010996
SCUBE3	0.724824	2.81384e-05	0.00110015
MIR21	-0.724823	2.81401e-05	0.00110015
SH3KBP1	0.724765	2.82015e-05	0.00110172
	0.724662	2.83117e-05	0.00110519
LOC728819	0.724567	2.84141e-05	0.00110834
ATP5O	0.724545	2.84377e-05	0.00110843
CD177	-0.724516	2.84687e-05	0.00110878
MCL1	-0.724496	2.84899e-05	0.00110878
MGC9913	0.72444	2.85499e-05	0.00111028
PARD3	0.724401	2.85923e-05	0.00111109
CCND1	0.724296	2.87064e-05	0.00111469
ALCAM	0.724224	2.87847e-05	0.00111636
FPR3	-0.724216	2.87928e-05	0.00111636
GSTM3	0.724175	2.88379e-05	0.00111727
DTD1	0.724145	2.88698e-05	0.00111766
KIF9	0.724114	2.89036e-05	0.00111794
ELAVL1	0.724072	2.89494e-05	0.00111794
UBE2J1	-0.724062	2.8961e-05	0.00111794
LSS	0.724059	2.89637e-05	0.00111794
TMC6	-0.724017	2.90106e-05	0.00111822
LMBRD1	0.724013	2.90142e-05	0.00111822
CRISPLD1	0.723945	2.90889e-05	0.00112026
CFH	0.723862	2.918e-05	0.00112293
RABGAP1L	0.723842	2.92027e-05	0.00112296
	0.723817	2.923e-05	0.00112318
ACTR3	0.723761	2.92918e-05	0.00112432
RPS10P5	0.723739	2.93163e-05	0.00112432
FCHSD1	-0.72373	2.93253e-05	0.00112432
HTR7	-0.723707	2.93515e-05	0.0011245
LYPD6B	0.723635	2.94313e-05	0.00112672
CTLA4	-0.723602	2.9468e-05	0.00112728
BIN2	-0.723463	2.96216e-05	0.00113189
IL1F7	0.723454	2.96324e-05	0.00113189
PHF23	-0.723379	2.97163e-05	0.00113426
CCR2	-0.72335	2.97484e-05	0.00113427
HIST1H4J	-0.723339	2.97606e-05	0.00113427
EXOSC10	0.723255	2.98547e-05	0.00113701
PTPLAD1	0.72321	2.99054e-05	0.00113729
ARSB	-0.723209	2.9906e-05	0.00113729
CHRM3	0.723152	2.99707e-05	0.00113891
ETV3	0.723123	3.00029e-05	0.00113929
	0.723086	3.00454e-05	0.00114007
MRPS25	0.723042	3.00952e-05	0.00114112
C19orf2	0.72284	3.03242e-05	0.00114727
SKIL	-0.722821	3.03459e-05	0.00114727
C17orf62	-0.722821	3.03459e-05	0.00114727
CCL18	-0.72282	3.03464e-05	0.00114727
CSF2RB	-0.722793	3.03776e-05	0.00114754
PLCG2	-0.72274	3.04381e-05	0.00114754
CD300LF	-0.722738	3.04397e-05	0.00114754
STMN2	0.722736	3.04427e-05	0.00114754
NCKAP1L	-0.722687	3.04984e-05	0.0011488
LILRB2	-0.722593	3.06058e-05	0.00115201
CDHR1	0.722547	3.06593e-05	0.00115242
SMARCA2	0.722534	3.06737e-05	0.00115242
LOC93622	0.722525	3.06839e-05	0.00115242
NPL	-0.722459	3.07609e-05	0.00115447
	-0.722408	3.08193e-05	0.00115566
BATF	-0.722392	3.08373e-05	0.00115566
PPP1R9B	-0.722115	3.1159e-05	0.00116687
	0.722095	3.1182e-05	0.00116688
RNF128	0.722047	3.12389e-05	0.00116784
ADAM28	-0.722035	3.12528e-05	0.00116784
	-0.721885	3.14284e-05	0.00117285
ENTPD1	-0.721882	3.14324e-05	0.00117285
APOL4	-0.721852	3.14676e-05	0.00117331
	0.721828	3.14954e-05	0.0011735
GCHFR	0.721778	3.15543e-05	0.0011743
	0.721771	3.15624e-05	0.0011743
DAPL1	0.721719	3.16236e-05	0.00117509
BTBD18	0.721712	3.1632e-05	0.00117509
POU6F1	0.721695	3.16519e-05	0.00117509
TFDP2	0.721588	3.17796e-05	0.00117852
BTN2A2	-0.721579	3.179e-05	0.00117852
	0.721372	3.20365e-05	0.0011868
C22orf36	0.721158	3.22925e-05	0.00119521
CHDH	0.721131	3.2325e-05	0.00119521
SH3BGRL	-0.721125	3.23331e-05	0.00119521
H2AFJ	0.721074	3.23939e-05	0.0011966
FARP1	0.721033	3.24432e-05	0.00119757
BRD1	0.720951	3.25429e-05	0.00120039
HLA-DMA	-0.720917	3.25839e-05	0.00120104
EFCAB1	0.720879	3.26303e-05	0.00120189
PTPN3	0.720857	3.26575e-05	0.00120204
SRPK1	-0.720758	3.27778e-05	0.00120519
IRF2	-0.720748	3.27899e-05	0.00120519
GTSF1	-0.720698	3.28508e-05	0.00120657
APOBEC3G	-0.720643	3.29184e-05	0.00120819
C20orf24	-0.720548	3.30341e-05	0.00121157
ATP5A1	0.720491	3.31043e-05	0.00121328
ODF3B	-0.720445	3.31613e-05	0.00121451
S100A7A	-0.720388	3.32315e-05	0.00121621
	0.72027	3.33781e-05	0.00122072
ABCC1	-0.720219	3.34404e-05	0.00122213
HLA-DRB1 /// HLA-DRB4	-0.720159	3.35159e-05	0.00122402
LIMK1	-0.720124	3.35587e-05	0.00122427
COX7B	0.720115	3.35703e-05	0.00122427
PRSS53	-0.720077	3.36176e-05	0.00122513
CCND2	-0.720021	3.36875e-05	0.00122681
IFI16	-0.719849	3.39029e-05	0.00123378
ARMCX4	0.719804	3.396e-05	0.00123441
LSM14A	0.719797	3.39681e-05	0.00123441
LYN	-0.719712	3.40756e-05	0.00123745
	0.719575	3.42489e-05	0.00124287
TGFBR3	0.719528	3.43092e-05	0.00124418
SCEL	0.719501	3.43435e-05	0.00124455
TGFB2	0.71948	3.43698e-05	0.00124463
PHACTR3	0.71937	3.45096e-05	0.00124881
SH3BP2	0.719292	3.4609e-05	0.00125153
PAK1	-0.719261	3.46489e-05	0.00125209
LTB	-0.719166	3.47717e-05	0.00125565
MFAP3	-0.718971	3.50221e-05	0.00126381
HLA-B	-0.71893	3.50761e-05	0.00126466
CXCL14	0.718915	3.50948e-05	0.00126466
ITGAX	-0.718879	3.5142e-05	0.00126491
LOC339290	0.71887	3.51539e-05	0.00126491
	0.718853	3.51754e-05	0.00126491
CDK8	-0.718705	3.53675e-05	0.00127079
EFHD2	-0.718675	3.54076e-05	0.00127079
CXCR4	-0.718656	3.54323e-05	0.00127079
C16orf57	-0.718652	3.54373e-05	0.00127079
CYB561D2	-0.718617	3.54824e-05	0.00127152
SAMD8	-0.718552	3.55685e-05	0.00127368
	0.718525	3.56038e-05	0.00127368
WIPF3	0.718515	3.56168e-05	0.00127368
HS3ST6	0.718425	3.57345e-05	0.00127701
SNX5	-0.718401	3.57666e-05	0.00127727
FAM129C	-0.718283	3.59221e-05	0.00128193
CTSA	-0.718182	3.60565e-05	0.0012855
SULF2	-0.71817	3.6072e-05	0.0012855
TRIB1	-0.718139	3.61138e-05	0.00128611
PDPN	-0.718086	3.61837e-05	0.00128712
EIF2S2	0.718072	3.62025e-05	0.00128712
	0.718061	3.62172e-05	0.00128712
HLA-DRA	-0.718038	3.62475e-05	0.00128731
	-0.717887	3.64502e-05	0.00129292
ESR1	-0.717883	3.64556e-05	0.00129292
WAS	-0.717779	3.65941e-05	0.0012954
MRPL19	0.717778	3.65954e-05	0.0012954
LOC729020 /// RPE	-0.717772	3.66043e-05	0.0012954
SNCA	0.717731	3.66588e-05	0.0012954
PDK4	0.71772	3.66741e-05	0.0012954
EPHB2	-0.717718	3.66762e-05	0.0012954
SLC25A19	-0.717643	3.67783e-05	0.0012966
BCL2A1	-0.717638	3.67849e-05	0.0012966
TOR1AIP2	-0.717637	3.67858e-05	0.0012966
SLAMF8	-0.717584	3.68581e-05	0.00129747
QPRT	-0.717582	3.68606e-05	0.00129747
EBI3	-0.717454	3.70347e-05	0.00130271
CYTH3	0.717429	3.70683e-05	0.001303
	0.717367	3.71519e-05	0.00130505
CCL18	-0.717299	3.72453e-05	0.00130744
WFS1	0.717277	3.7275e-05	0.00130759
HLA-C	-0.71725	3.73122e-05	0.0013079
VPS13D	0.717234	3.73344e-05	0.0013079
SYNRG	-0.717162	3.74331e-05	0.0013102
	0.717149	3.74509e-05	0.0013102
IMMP2L	0.717075	3.75526e-05	0.00131286
	-0.717032	3.76118e-05	0.00131404
RGS1	-0.71678	3.79597e-05	0.00132476
KDM3B	0.716773	3.79699e-05	0.00132476
AMOTL2	0.716723	3.80393e-05	0.00132628
PSMD11	0.716543	3.82905e-05	0.00133318
EGFR	0.716543	3.82906e-05	0.00133318
	0.716526	3.83147e-05	0.00133318
GRN	-0.716498	3.83536e-05	0.00133363
COPZ1	-0.71624	3.8717e-05	0.00134536
	0.716175	3.88084e-05	0.00134763
CKS2	-0.716135	3.88658e-05	0.00134872
RNF182	0.716007	3.90479e-05	0.00135412
BRD1	0.715911	3.9184e-05	0.00135793
SPTAN1	0.715835	3.92937e-05	0.0013601
SETD6	0.715831	3.92995e-05	0.0013601
PDSS1	0.71578	3.93727e-05	0.00136041
DGAT2	0.715765	3.9394e-05	0.00136041
SERPINA1	-0.715748	3.94181e-05	0.00136041
KIT	0.715736	3.94346e-05	0.00136041
	-0.715719	3.94603e-05	0.00136041
LSS	0.715714	3.94664e-05	0.00136041
CXCR3	-0.715599	3.96326e-05	0.00136366
BMP2K	-0.715589	3.96472e-05	0.00136366
C5orf46	0.715585	3.96521e-05	0.00136366
HNRNPU	0.715575	3.96666e-05	0.00136366
	-0.715551	3.97024e-05	0.00136398
LEPROTL1	-0.715517	3.97515e-05	0.00136476
RFX5	-0.715449	3.98489e-05	0.00136719
PLS3	0.715327	4.0027e-05	0.00137234
FRY	0.71531	4.00521e-05	0.00137234
C1orf51	0.71507	4.04031e-05	0.00138314
SON	0.715057	4.04211e-05	0.00138314
	0.714901	4.06509e-05	0.00138941
LANCL1	0.714896	4.06581e-05	0.00138941
MPZL2	-0.714855	4.07193e-05	0.00139058
RDH13	0.714785	4.08236e-05	0.00139322
	0.714679	4.09796e-05	0.00139707
BTN3A1	-0.714656	4.1014e-05	0.00139707
	0.714654	4.10177e-05	0.00139707
	0.714566	4.11478e-05	0.0014
	-0.714559	4.11582e-05	0.0014
KIF2A	-0.714541	4.11852e-05	0.0014
EDNRB	0.714478	4.12807e-05	0.00140098
MACROD2	0.714473	4.12871e-05	0.00140098
PTEN	-0.714468	4.12956e-05	0.00140098
GPR68	-0.71438	4.14273e-05	0.00140452
	-0.714321	4.15158e-05	0.0014052
OSCAR	-0.71429	4.15617e-05	0.0014052
CCDC18	-0.714287	4.15664e-05	0.0014052
WNT4	0.714271	4.15904e-05	0.0014052
BTN3A2	-0.714265	4.1599e-05	0.0014052
WAS	-0.714258	4.16108e-05	0.0014052
	0.71413	4.1803e-05	0.00141077
BMP8B	0.713982	4.20278e-05	0.00141743
FAM150B	0.71391	4.21383e-05	0.00142023
KDM4B	0.713886	4.2174e-05	0.0014205
DOCK8	-0.713858	4.22167e-05	0.00142101
DPY19L1	-0.713799	4.23069e-05	0.00142312
	0.71377	4.23519e-05	0.0014237
LRPPRC	0.713749	4.23839e-05	0.00142385
ARL8B	-0.713666	4.25113e-05	0.0014272
GM2A	-0.713599	4.26137e-05	0.00142971
LEPRE1	-0.713556	4.26806e-05	0.00143102
	0.713534	4.27135e-05	0.00143119
FCRLB	-0.713485	4.27897e-05	0.00143281
PARVG	-0.713396	4.29266e-05	0.00143647
	0.713345	4.30064e-05	0.0014382
TLE3	-0.713226	4.31916e-05	0.00144346
LILRB3	-0.713207	4.32218e-05	0.0014435
ITGB2	-0.713189	4.32488e-05	0.0014435
CD3D	-0.713145	4.33179e-05	0.00144362
ARSA	-0.713143	4.33212e-05	0.00144362
FOLR1	0.713133	4.33364e-05	0.00144362
PTPRC	-0.713044	4.34754e-05	0.00144732
SLITRK4	0.713001	4.35429e-05	0.00144863
SLC16A3	-0.71284	4.3797e-05	0.00145614
FUT3	-0.712808	4.38467e-05	0.00145686
TCP11L1	-0.712677	4.40533e-05	0.00146278
FGFR1OP	-0.712631	4.41274e-05	0.0014643
	-0.712518	4.43061e-05	0.00146928
PHF21A	-0.712442	4.44277e-05	0.00147237
	0.712316	4.46292e-05	0.00147809
ARPC3	-0.712216	4.47906e-05	0.00148159
EFS	0.712215	4.47921e-05	0.00148159
RAD23B	0.712191	4.48299e-05	0.00148189
DSTYK	0.71212	4.49445e-05	0.00148429
MEF2D	-0.71211	4.49601e-05	0.00148429
ZFAND6	-0.712055	4.50494e-05	0.00148628
CD2	-0.711801	4.54618e-05	0.00149893
VAMP2	0.71174	4.55612e-05	0.00150084
C6orf62	-0.711715	4.56016e-05	0.00150084
TUSC3	0.711712	4.56071e-05	0.00150084
PUS10	-0.711668	4.56792e-05	0.00150226
	0.71142	4.60866e-05	0.00151298
PCOLCE2	0.711393	4.61318e-05	0.00151298
PAFAH1B1	0.711373	4.61635e-05	0.00151298
NAGK	-0.711369	4.61712e-05	0.00151298
SLMO2	-0.711367	4.61745e-05	0.00151298
C6orf62	-0.711363	4.61814e-05	0.00151298
GPX1	-0.711318	4.62551e-05	0.00151444
FCHSD2	0.711291	4.63006e-05	0.00151445
SLC22A18	0.711272	4.63315e-05	0.00151445
PTPRS	0.711265	4.63437e-05	0.00151445
PDLIM4	0.71121	4.64339e-05	0.00151644
MID2	0.711189	4.64684e-05	0.0015166
CSRP2	-0.711161	4.6516e-05	0.0015172
LOC113230	0.711115	4.65915e-05	0.0015187
ASB8	0.710914	4.69282e-05	0.00152871
XAF1	-0.71089	4.69684e-05	0.00152905
SNRK	0.710827	4.70746e-05	0.00153154
PPARD	-0.710777	4.71587e-05	0.00153331
	0.710754	4.71968e-05	0.00153359
MCF2L	0.710709	4.7273e-05	0.00153509
	-0.710574	4.75006e-05	0.00154151
KIAA1543	0.710364	4.78577e-05	0.00155213
KPNA4	-0.71027	4.80193e-05	0.00155639
ITGAL	-0.710238	4.80733e-05	0.00155682
EFNA5	0.710227	4.8093e-05	0.00155682
HTR3B	-0.710104	4.83028e-05	0.00156183
SEC24A	-0.710101	4.83085e-05	0.00156183
LY96	-0.709999	4.84847e-05	0.00156655
HDLBP	0.709949	4.85704e-05	0.00156712
PUS10	-0.709941	4.85852e-05	0.00156712
C1orf38	-0.709923	4.86155e-05	0.00156712
TYMP	-0.709918	4.8624e-05	0.00156712
SLC29A1	0.709889	4.86739e-05	0.00156775
RCOR3	0.709827	4.87811e-05	0.00157022
ARF4	-0.709782	4.88596e-05	0.00157177
SCRG1	0.709648	4.90929e-05	0.0015775
	0.709645	4.90991e-05	0.0015775
GNAI1	0.709558	4.92509e-05	0.0015814
PDZD2	0.709526	4.93055e-05	0.00158216
RGS1	-0.709501	4.93494e-05	0.00158228
TM9SF3	0.70948	4.93866e-05	0.00158228
SSR4	-0.709472	4.94013e-05	0.00158228
AASS	-0.709445	4.94487e-05	0.00158282
HLA-DQB1	-0.709402	4.95231e-05	0.00158422
PIAS1	0.709375	4.95714e-05	0.00158478
SASH3	-0.709319	4.96702e-05	0.00158695
LOC100129387	0.709271	4.97543e-05	0.00158866
	0.709216	4.98526e-05	0.00159026
SLAMF1	-0.709192	4.98949e-05	0.00159026
FYB	-0.709191	4.98969e-05	0.00159026
	-0.709105	5.00485e-05	0.0015941
USP47	0.708928	5.03635e-05	0.00160315
COL21A1	0.7089	5.04139e-05	0.00160376
SRR	0.708844	5.05137e-05	0.00160465
ERCC6	-0.708833	5.05327e-05	0.00160465
MUT	0.708821	5.05554e-05	0.00160465
CTSB	-0.708815	5.05664e-05	0.00160465
HIST1H4H	-0.708784	5.06202e-05	0.00160537
DOCK10	-0.708597	5.09573e-05	0.00161507
ERP44	0.708528	5.10816e-05	0.00161801
IDH3A	-0.708507	5.11193e-05	0.00161821
KIAA1598	0.708428	5.12631e-05	0.00162177
TBC1D9B	0.708383	5.1344e-05	0.00162333
CRIPT	-0.708291	5.15117e-05	0.00162764
PCDH20	0.708271	5.15475e-05	0.00162777
HLA-DRA	-0.708254	5.15797e-05	0.00162779
SERPINA1	-0.708186	5.17032e-05	0.00163069
NEK6	-0.708137	5.17922e-05	0.00163208
CHRDL1	0.708127	5.18107e-05	0.00163208
CCDC85A	0.708104	5.18538e-05	0.00163245
SNAP29	-0.707841	5.23357e-05	0.00164661
RAB3IP	0.70774	5.25229e-05	0.00165143
RPL10	-0.707724	5.25528e-05	0.00165143
PTPRK	0.70766	5.2672e-05	0.00165357
PEX13	-0.707653	5.26851e-05	0.00165357
	0.707578	5.28235e-05	0.00165481
SGEF	0.707548	5.28806e-05	0.00165481
LPHN3	0.707544	5.28875e-05	0.00165481
	-0.707531	5.29108e-05	0.00165481
C11orf67	0.707513	5.29458e-05	0.00165481
SCEL	0.707501	5.29684e-05	0.00165481
CSTB	-0.707497	5.29758e-05	0.00165481
DCTD	-0.707493	5.29831e-05	0.00165481
LPHN3	0.707473	5.30199e-05	0.00165481
GLRX5	0.707456	5.30522e-05	0.00165481
RPL35A	0.707442	5.30776e-05	0.00165481
NRXN1	0.707379	5.31962e-05	0.0016575
	0.707318	5.33092e-05	0.00166002
SAMSN1	-0.707295	5.33524e-05	0.00166037
	0.707252	5.34334e-05	0.00166087
PML	-0.707245	5.3447e-05	0.00166087
ACP1	-0.707222	5.34904e-05	0.00166087
PLIN1	0.707218	5.34976e-05	0.00166087
VSIG10	0.707185	5.35599e-05	0.00166097
CDK5RAP1	0.707182	5.35651e-05	0.00166097
SYNCRIP	-0.707132	5.36591e-05	0.00166127
CAV2	0.707116	5.3691e-05	0.00166127
EEF2K	0.707114	5.36947e-05	0.00166127
GOPC	-0.707102	5.3717e-05	0.00166127
C4orf12	0.707077	5.37635e-05	0.00166127
ING4	0.707075	5.37681e-05	0.00166127
LAT2	-0.706994	5.39203e-05	0.00166498
SERPINB13	-0.706974	5.39585e-05	0.00166516
SEMA3G	0.706945	5.40147e-05	0.00166589
C12orf5	-0.70685	5.4195e-05	0.00167046
KCNA6	0.706827	5.42376e-05	0.00167077
PPP2R2A	0.70677	5.43466e-05	0.00167245
CD48	-0.706748	5.43883e-05	0.00167245
ARNTL2	-0.706748	5.43893e-05	0.00167245
AUTS2	0.706641	5.45937e-05	0.00167536
TCF3	-0.706636	5.46029e-05	0.00167536
LRCH1	0.706633	5.46083e-05	0.00167536
TMCC1	0.70663	5.4614e-05	0.00167536
PNPLA4	0.706591	5.46904e-05	0.0016767
	-0.706422	5.50147e-05	0.00168483
BEND7	0.706418	5.50233e-05	0.00168483
CELA3A	-0.706401	5.50558e-05	0.00168483
GCNT2	0.706385	5.50862e-05	0.00168483
	-0.706367	5.51202e-05	0.00168488
AMMECR1	-0.706233	5.53797e-05	0.00169177
SLC25A12	0.706217	5.54114e-05	0.00169177
SFT2D1	-0.706142	5.55584e-05	0.00169525
PSAT1	0.706096	5.5647e-05	0.00169695
DLL1	0.706015	5.5805e-05	0.00170045
	0.705989	5.58556e-05	0.00170045
MOBKL2A	-0.705987	5.58604e-05	0.00170045
FKBP11	-0.705884	5.6062e-05	0.00170557
SYNCRIP	0.70585	5.61284e-05	0.00170601
THRA	0.705843	5.61424e-05	0.00170601
SYNE1	0.70579	5.62463e-05	0.00170816
EVI2A	-0.705745	5.6334e-05	0.00170862
P2RY6	-0.705741	5.63434e-05	0.00170862
LONP2	0.705732	5.63608e-05	0.00170862
PSTPIP1	-0.705708	5.64079e-05	0.00170904
ATP11B	-0.705676	5.64714e-05	0.00170996
	-0.705635	5.65519e-05	0.00171071
AMICA1	-0.70563	5.65626e-05	0.00171071
UBE2H	-0.705503	5.68136e-05	0.0017173
GFRA1	0.705464	5.68911e-05	0.00171863
PKDREJ	0.705428	5.69625e-05	0.00171881
MAP6	0.705419	5.69804e-05	0.00171881
EIF1	0.705398	5.70225e-05	0.00171881
BAX	-0.705394	5.70303e-05	0.00171881
BID	-0.705364	5.70898e-05	0.0017191
UBA6	-0.705356	5.71065e-05	0.0017191
ETNK1	-0.70532	5.71775e-05	0.00172023
TNC	-0.705239	5.73389e-05	0.00172404
VPS26B	0.705223	5.73712e-05	0.00172404
KDM3B	0.705168	5.74816e-05	0.00172496
C10orf99	-0.705159	5.7501e-05	0.00172496
TAP1	-0.705158	5.75027e-05	0.00172496
CTDSPL2	0.705141	5.75356e-05	0.00172496
SESN2	-0.705106	5.76066e-05	0.00172609
PEX19	0.705023	5.77745e-05	0.00172756
ZNRF1	0.705021	5.77781e-05	0.00172756
MLLT6	0.70502	5.77798e-05	0.00172756
	-0.705007	5.78053e-05	0.00172756
KCTD21	-0.704998	5.78232e-05	0.00172756
NUP50	-0.704823	5.8177e-05	0.00173627
CRTAP	0.704821	5.81822e-05	0.00173627
MIOS	0.70469	5.84482e-05	0.0017432
FBXO10	-0.704613	5.86042e-05	0.00174684
C20orf24	-0.704578	5.86767e-05	0.001748
CNGA1	0.704509	5.88183e-05	0.0017512
C3orf37	0.70448	5.8877e-05	0.00175191
LOC100292408	0.704464	5.89102e-05	0.00175191
OAZ2	-0.704371	5.91004e-05	0.00175656
CD38	-0.704335	5.91746e-05	0.00175766
ADAM12	-0.70432	5.92057e-05	0.00175766
NOS1	0.704187	5.94806e-05	0.00176168
NRP2	-0.704152	5.95521e-05	0.00176168
POLR3E	0.704144	5.95688e-05	0.00176168
ASAP2	0.704143	5.9571e-05	0.00176168
ARPC5	-0.704138	5.95817e-05	0.00176168
POLR1B	0.704126	5.96057e-05	0.00176168
CSGALNACT1	-0.704124	5.96096e-05	0.00176168
CXCL11	-0.704107	5.96443e-05	0.00176168
TYSND1	0.704105	5.96485e-05	0.00176168
LONP2	0.704046	5.97721e-05	0.00176432
GPC1	0.703965	5.99402e-05	0.00176761
ARHGAP9	-0.70395	5.99722e-05	0.00176761
SGEF	0.703943	5.99865e-05	0.00176761
PTEN /// PTENP1	-0.703923	6.00276e-05	0.00176775
SAP30L	-0.703908	6.00597e-05	0.00176775
TCEAL1	0.703883	6.01116e-05	0.00176827
C9orf5	0.703836	6.02087e-05	0.00176933
FLG2	0.703833	6.02163e-05	0.00176933
IRF8	-0.703736	6.04181e-05	0.00177425
IFI30	-0.703686	6.05241e-05	0.00177585
ZNF703	0.703677	6.05415e-05	0.00177585
43710	-0.703642	6.06161e-05	0.00177627
	0.70363	6.06417e-05	0.00177627
GPR65	-0.703621	6.06591e-05	0.00177627
	0.703558	6.07929e-05	0.00177918
YIF1B	-0.703532	6.08467e-05	0.00177974
KCNJ15	-0.703493	6.09288e-05	0.00178113
CPS1	0.703461	6.09979e-05	0.00178214
	-0.703424	6.10749e-05	0.00178338
KCNJ15	-0.703374	6.11825e-05	0.00178551
NTRK2	0.703345	6.12438e-05	0.00178629
PCSK2	0.703299	6.13412e-05	0.00178812
INHBB	0.703211	6.1528e-05	0.00179162
FAM96A	-0.70321	6.15309e-05	0.00179162
RIPK3	-0.703174	6.16072e-05	0.00179283
ADA	-0.703117	6.17276e-05	0.00179532
S100PBP	-0.70304	6.18931e-05	0.00179912
TBXAS1	-0.70301	6.19583e-05	0.0017999
SLC16A3	-0.702983	6.20145e-05	0.0017999
XPNPEP1	0.702969	6.20463e-05	0.0017999
RPS17	0.702954	6.20785e-05	0.0017999
	0.702946	6.20945e-05	0.0017999
GRN	-0.702884	6.22269e-05	0.00180273
PPP1R2	-0.70286	6.22798e-05	0.00180322
MPZL2	-0.702844	6.23139e-05	0.00180322
	0.702748	6.25214e-05	0.00180744
MOBKL1B	-0.702744	6.25298e-05	0.00180744
C12orf47	0.702712	6.25982e-05	0.00180756
43716	0.702694	6.26388e-05	0.00180756
ARPC5	-0.702691	6.26453e-05	0.00180756
C1orf107	0.702672	6.26864e-05	0.00180756
LYRM5	0.702661	6.27091e-05	0.00180756
GPC2	0.702609	6.28221e-05	0.0018098
PRKCQ	-0.702481	6.31008e-05	0.00181682
PIGH	0.702391	6.32975e-05	0.00182146
	0.70232	6.34527e-05	0.00182366
CHFR	-0.702276	6.3548e-05	0.00182366
ZNF677	0.702266	6.35707e-05	0.00182366
HSPA6	-0.70226	6.35827e-05	0.00182366
DPH3	-0.702259	6.35851e-05	0.00182366
PCP4L1	-0.702259	6.35859e-05	0.00182366
MXD1	-0.702094	6.39476e-05	0.00183301
	0.701971	6.42208e-05	0.00183803
CD37	-0.70197	6.42221e-05	0.00183803
C15orf61	0.701952	6.42613e-05	0.00183803
TRAPPC3	-0.701951	6.42652e-05	0.00183803
MAPK8	-0.701863	6.44596e-05	0.00184257
ELK3	-0.70184	6.45099e-05	0.00184298
EPB49	0.7017	6.4823e-05	0.0018509
NCOA1	0.701682	6.48613e-05	0.00185097
HSPA12A	0.701582	6.5086e-05	0.00185582
BHLHB9	0.701574	6.51033e-05	0.00185582
RBM9	0.701527	6.52086e-05	0.0018578
AQPEP	0.701494	6.52826e-05	0.00185888
FGFR1OP2	-0.701467	6.53428e-05	0.00185956
SORBS1	0.701433	6.54189e-05	0.0018607
RPS17	0.701408	6.54773e-05	0.00186134
DHRS9	-0.701386	6.55261e-05	0.0018617
CLASP2	0.701354	6.55974e-05	0.00186221
CLEC2D	-0.701346	6.56162e-05	0.00186221
MOXD1	-0.701314	6.56879e-05	0.00186269
CD53	-0.701306	6.57053e-05	0.00186269
SIT1	-0.70126	6.5811e-05	0.00186466
DCP2	-0.701165	6.60249e-05	0.00186969
CIRBP	0.701091	6.61939e-05	0.00187345
LOC285378 /// LSM3	0.70093	6.65602e-05	0.00188233
ADAM17	-0.700921	6.65806e-05	0.00188233
VAMP2	0.700731	6.70161e-05	0.00189297
	0.700713	6.70575e-05	0.00189297
KCMF1	0.700708	6.70673e-05	0.00189297
VAMP4	-0.700689	6.71121e-05	0.0018932
CCDC64	0.700642	6.72198e-05	0.00189508
INADL	0.700628	6.72523e-05	0.00189508
SLA	-0.700547	6.7439e-05	0.0018993
PTPRC	-0.700391	6.77998e-05	0.00190684
MAN2B1	-0.700383	6.78181e-05	0.00190684
NFIX	0.700372	6.78439e-05	0.00190684
PPAPDC3	-0.700368	6.78544e-05	0.00190684
ADH1B	0.700298	6.80178e-05	0.0019103
	0.700283	6.80518e-05	0.0019103
ZSWIM6	-0.700219	6.82001e-05	0.0019125
CHST11	-0.700218	6.82042e-05	0.0019125
TOP1	-0.700108	6.8461e-05	0.0019177
C4orf19	0.700102	6.84745e-05	0.0019177
STAT3	-0.70009	6.85012e-05	0.0019177
HPS4	0.700014	6.86806e-05	0.00192069
SPIB	-0.700004	6.8704e-05	0.00192069
MGAT4A	-0.699997	6.87199e-05	0.00192069
DNAJC3	-0.699946	6.88396e-05	0.001923
PLEKHH1	0.699812	6.91563e-05	0.00192986
DLC1	0.699809	6.91622e-05	0.00192986
GZMA	-0.699787	6.92157e-05	0.00192986
CIITA	-0.699778	6.92365e-05	0.00192986
ACTR3B /// LOC100290215	0.699763	6.92724e-05	0.00192986
GLIPR1	-0.699707	6.94036e-05	0.00193109
ACOT8	0.6997	6.94212e-05	0.00193109
KLHDC2	0.699697	6.94289e-05	0.00193109
TNFSF13B	-0.699585	6.96952e-05	0.00193745
BAT2L2	-0.69956	6.97534e-05	0.00193802
	0.699536	6.98119e-05	0.00193821
PPFIBP1	0.699526	6.98353e-05	0.00193821
C6orf115	-0.699462	6.99876e-05	0.00194056
KPNA2	-0.699459	6.99952e-05	0.00194056
PDK3	0.699376	7.01938e-05	0.00194502
BCMO1	0.699257	7.04782e-05	0.00195141
LOC100293871	-0.699235	7.05312e-05	0.00195141
SCO2	-0.699213	7.0583e-05	0.00195141
BTN3A3	-0.699206	7.06013e-05	0.00195141
	-0.699201	7.06137e-05	0.00195141
IKZF1	-0.699164	7.07016e-05	0.00195279
IL17RE	0.699134	7.07743e-05	0.00195308
DAK	0.699128	7.07878e-05	0.00195308
DCUN1D3	-0.698965	7.11825e-05	0.00196292
HPS4	0.698787	7.1614e-05	0.00197251
BLCAP	0.698779	7.16346e-05	0.00197251
NLRP12	-0.698775	7.16448e-05	0.00197251
AGFG2	0.698746	7.17138e-05	0.00197335
KIAA0564	0.698701	7.18239e-05	0.00197533
	0.69862	7.2022e-05	0.00197916
FGD4	0.698613	7.20398e-05	0.00197916
CPE	0.698446	7.24493e-05	0.00198935
CDK10	0.69841	7.25385e-05	0.00199074
RBM8A	0.698391	7.25858e-05	0.00199097
SMOX	-0.69834	7.27117e-05	0.00199244
HLA-DQA1 /// HLA-DQA2	-0.698338	7.27166e-05	0.00199244
C10orf116	0.698268	7.28898e-05	0.00199508
CLEC4E	-0.698268	7.28903e-05	0.00199508
KMO	-0.698227	7.29918e-05	0.0019968
DCBLD2	0.698204	7.30472e-05	0.00199726
SERPINE1	-0.698104	7.32965e-05	0.00200167
C16orf57	-0.698088	7.33358e-05	0.00200167
PPARD	-0.698081	7.33535e-05	0.00200167
LYZ	-0.698077	7.33639e-05	0.00200167
	0.698001	7.35518e-05	0.00200469
SURF4	-0.698001	7.35524e-05	0.00200469
NCAPH2	-0.697985	7.35932e-05	0.00200474
CXCR4	-0.697873	7.38722e-05	0.00201128
NUCKS1	0.697838	7.39588e-05	0.00201221
PIK3CD	-0.697828	7.39845e-05	0.00201221
SOX13	0.697807	7.40367e-05	0.00201257
HLA-DMB	-0.697782	7.41006e-05	0.00201325
	0.697661	7.44045e-05	0.00201944
TMEM65	-0.69766	7.44067e-05	0.00201944
WDR61	0.697576	7.46189e-05	0.00202413
CLN8	0.69753	7.47363e-05	0.00202625
CHCHD7	0.697494	7.48265e-05	0.00202757
PARD3	0.697479	7.48636e-05	0.00202757
DNM1L	-0.697463	7.49045e-05	0.00202761
C11orf67	0.697369	7.51425e-05	0.00203299
NCRNA00103	0.697287	7.5351e-05	0.00203756
RAB1A	-0.697204	7.55645e-05	0.00204158
IFI35	-0.697193	7.55929e-05	0.00204158
PRKCQ	-0.697183	7.56185e-05	0.00204158
BTN3A2	-0.697141	7.57252e-05	0.00204339
NDUFA4	0.69708	7.58806e-05	0.00204651
SLC22A5	0.696993	7.61035e-05	0.0020511
CIRBP	0.696983	7.61302e-05	0.0020511
NIPSNAP3A	0.696946	7.6225e-05	0.00205217
	-0.696937	7.62495e-05	0.00205217
	-0.696868	7.64252e-05	0.00205583
KLHL29	0.696835	7.65107e-05	0.00205692
LILRB2	-0.696822	7.65457e-05	0.00205692
NEU1	-0.696726	7.67942e-05	0.00206133
LOC150166	-0.696708	7.68402e-05	0.00206133
C14orf119	-0.696699	7.68624e-05	0.00206133
SHMT2	-0.696671	7.69363e-05	0.00206133
	-0.696646	7.70013e-05	0.00206133
PLEKHG2	-0.696624	7.70579e-05	0.00206133
ATP11B	-0.696617	7.70776e-05	0.00206133
	0.696609	7.7097e-05	0.00206133
ITGB2	-0.696607	7.71015e-05	0.00206133
PTPRC	-0.696602	7.71162e-05	0.00206133
	-0.696569	7.7201e-05	0.00206133
RALGAPA1	0.696567	7.72062e-05	0.00206133
	0.696558	7.72296e-05	0.00206133
CANX	-0.696496	7.73914e-05	0.00206459
TFAP2B	0.69647	7.74605e-05	0.00206525
CEACAM3	-0.696456	7.74963e-05	0.00206525
PCMTD1	0.696399	7.76439e-05	0.0020672
TMEM92	-0.696382	7.7689e-05	0.0020672
	0.69637	7.77217e-05	0.0020672
PRPF6	0.696364	7.77358e-05	0.0020672
HCK	-0.696351	7.777e-05	0.0020672
	0.696333	7.78181e-05	0.00206741
	0.696301	7.79022e-05	0.00206822
ATP5S	0.696291	7.79289e-05	0.00206822
PAK2	-0.696271	7.79795e-05	0.0020685
PXDN	-0.696186	7.8205e-05	0.00207263
TRIM69	-0.696182	7.82156e-05	0.00207263
DUT	0.696164	7.82608e-05	0.00207277
GK	-0.696042	7.85832e-05	0.00208024
GPR110	-0.695989	7.87244e-05	0.00208291
KCNH8	0.695952	7.88234e-05	0.00208387
SH2D2A	-0.69594	7.88536e-05	0.00208387
COX7C	0.695929	7.88823e-05	0.00208387
COPB2	-0.695901	7.89577e-05	0.00208466
HTR3A	-0.695888	7.89928e-05	0.00208466
CD86	-0.695858	7.9073e-05	0.00208571
GSTO1	-0.695778	7.92841e-05	0.0020899
LCK	-0.695764	7.93219e-05	0.0020899
C3orf14	0.695738	7.93916e-05	0.0020899
FBXL20	-0.695737	7.93941e-05	0.0020899
ABTB2	0.695685	7.95315e-05	0.00209141
SCD5	0.695685	7.95326e-05	0.00209141
	0.695643	7.96458e-05	0.00209276
C7orf46	0.695636	7.9665e-05	0.00209276
KLHL6	-0.695597	7.97677e-05	0.00209439
ZNF687	0.695524	7.99633e-05	0.00209846
LOC286126	0.695382	8.03456e-05	0.00210742
PILRA	-0.695306	8.05515e-05	0.00211174
	0.695269	8.06508e-05	0.00211225
TMEM33	-0.695268	8.06529e-05	0.00211225
MMS19	0.695236	8.07402e-05	0.00211347
C10orf82	0.695205	8.08251e-05	0.00211462
WHSC1	-0.695044	8.12617e-05	0.00212496
MGAT4A	-0.694992	8.14051e-05	0.00212763
	-0.694886	8.16942e-05	0.00213411
CDV3	-0.694797	8.19369e-05	0.00213936
CD86	-0.694776	8.19947e-05	0.00213979
NFYA	-0.694747	8.20747e-05	0.0021401
PPIL6	0.694741	8.20898e-05	0.0021401
TARP /// TRGC2	-0.694703	8.21964e-05	0.00214106
PTPN14	0.694698	8.22095e-05	0.00214106
PARD3	0.694679	8.22616e-05	0.00214133
SLC7A7	-0.694635	8.23827e-05	0.00214286
CGGBP1	-0.694617	8.24325e-05	0.00214286
SERPINB13	-0.694612	8.24448e-05	0.00214286
SMAD4	0.694452	8.28882e-05	0.00215222
RPS14P3	0.694449	8.28966e-05	0.00215222
TP53INP1	-0.694433	8.29405e-05	0.00215222
ATXN1L	0.694409	8.30066e-05	0.00215222
TARS	-0.694404	8.30223e-05	0.00215222
CCDC88A	-0.694378	8.30952e-05	0.00215222
FAM20B	0.694377	8.30971e-05	0.00215222
FBXL16	0.694338	8.3205e-05	0.00215393
IL13RA1	-0.694314	8.32726e-05	0.0021546
PTAFR	-0.694212	8.35561e-05	0.00215994
RGS14	-0.69421	8.35627e-05	0.00215994
NGLY1	-0.694193	8.36078e-05	0.00216002
	-0.694139	8.37614e-05	0.00216291
PSMA5	-0.69412	8.38143e-05	0.00216319
FABP5	-0.694096	8.38809e-05	0.00216382
[truncated: 49,568 more rows]
