# Supplementary material for: The skin transcriptome in hidradenitis suppurativa uncovers an antimicrobial and sweat gland gene signature which has distinct overlap with wounded skin
Source: PLoS One. 2019 May 6;14(5):e0216249. doi: 10.1371/journal.pone.0216249 (PMC6502346; doi:10.1371/journal.pone.0216249)
Supplement: S3 Table — (XLSX) [file pone.0216249.s003.xlsx]

## Sheet: Results_SkinAcrossTime
Gene	time3	time6	AveExpr	F	P.Value	adj.P.Val
S100A7	8.26242	9.24543	7.64779	488.571	1.00134e-12	2.65084e-08
S100A8	7.46463	7.8235	8.24251	351.74	7.79426e-12	1.03169e-07
MMP3	10.0862	8.95817	2.21144	306.456	1.83698e-11	1.62101e-07
SOCS3	5.04923	4.02283	4.48243	236.793	9.0763e-11	6.00692e-07
S100A9	7.40301	8.02711	8.54563	226.543	1.1927e-10	6.31485e-07
S100A2	4.07055	3.18055	8.23514	194.587	3.04074e-10	1.28637e-06
TYMP	3.43432	3.76776	6.54459	191.066	3.40141e-10	1.28637e-06
SERPINB4	8.69123	9.72991	4.09713	159.248	1.03674e-09	3.4307e-06
KRT16	6.45372	6.96013	9.49981	144.237	1.89393e-09	5.57088e-06
S100A12	6.19376	7.70945	-1.10462	139.706	2.29874e-09	6.08546e-06
SPP1	6.40787	12.3195	2.08744	128.677	3.78213e-09	9.10222e-06
S100A7L2	4.92897	6.462	-2.75351	124.743	4.56207e-09	9.54462e-06
PI3	7.14615	7.42437	5.74124	122.609	5.06234e-09	9.54462e-06
FSCN1	2.37251	2.24889	6.85042	121.127	5.44738e-09	9.54462e-06
KRT16P3	5.49516	4.73495	2.57722	120.301	5.67664e-09	9.54462e-06
MMP10	7.91552	9.38641	0.00606133	119.98	5.76867e-09	9.54462e-06
DSC2	3.21767	3.68788	6.67721	113.636	7.99777e-09	1.1908e-05
MMP1	11.2325	10.8748	2.7648	113.404	8.09672e-09	1.1908e-05
IFNK	4.53078	5.56674	-3.18663	111.061	9.17737e-09	1.2787e-05
KRT6C	7.35364	7.62757	8.59509	105.385	1.25657e-08	1.54914e-05
MIR31HG	5.67466	6.02102	-2.26752	104.343	1.33349e-08	1.54914e-05
ELF5	2.8177	4.04167	1.63815	104.186	1.34554e-08	1.54914e-05
IL6	8.37221	6.28779	-0.569794	104.182	1.34591e-08	1.54914e-05
MT2A	3.19307	1.7099	7.09732	101.469	1.57556e-08	1.69087e-05
SLC20A1	2.22663	1.14544	4.76269	100.705	1.64832e-08	1.69087e-05
IL13RA1	1.74352	2.15218	6.05772	99.3772	1.78404e-08	1.69087e-05
LTF	8.07653	10.0137	2.94314	98.3577	1.8971e-08	1.69087e-05
DEFB4A	9.83654	11.4198	0.52662	98.242	1.91044e-08	1.69087e-05
SERPINE1	4.09778	4.48774	4.43118	97.7337	1.97039e-08	1.69087e-05
FDCSP	7.9038	8.57087	-1.04351	97.6633	1.97885e-08	1.69087e-05
SPRR2B	6.68018	8.39831	2.50233	97.6537	1.98002e-08	1.69087e-05
PLAUR	2.93523	3.3567	3.34941	96.3275	2.14789e-08	1.7242e-05
CXCL1	6.80744	6.84547	0.833312	96.3169	2.14931e-08	1.7242e-05
CD274	3.57178	2.94679	1.4999	94.2212	2.4496e-08	1.9073e-05
S100A7A	10.6945	12.4423	3.09481	91.9986	2.82256e-08	2.1349e-05
UAP1	2.15978	1.81597	4.33752	91.3284	2.94764e-08	2.16758e-05
MMP9	4.17344	6.20259	3.78298	90.3888	3.13398e-08	2.24232e-05
IL4R	2.73711	2.38224	5.88411	89.7978	3.25818e-08	2.26983e-05
BCL3	1.89063	1.46238	4.8059	88.4318	3.56766e-08	2.41063e-05
AREG	4.98571	4.24962	2.01357	88.1224	3.64239e-08	2.41063e-05
LRRC59	2.03521	1.91205	5.82087	84.9242	4.53145e-08	2.92588e-05
SH2D2A	3.70185	3.35862	0.671442	84.496	4.66861e-08	2.9374e-05
INHBA	4.07432	4.74101	1.61941	84.0818	4.8059e-08	2.9374e-05
S100P	2.71277	4.66189	1.88156	83.8575	4.88217e-08	2.9374e-05
ENO1	1.80648	1.60531	9.28748	80.0767	6.4052e-08	3.76811e-05
SERPINA1	3.97238	4.38586	1.14363	79.6931	6.58846e-08	3.79166e-05
UPP1	3.48483	3.24045	3.86388	78.8612	7.00718e-08	3.94683e-05
KLHDC7B	3.05978	3.26264	-0.686565	77.6311	7.68404e-08	4.16831e-05
IL24	8.41404	7.79382	-0.110272	77.5774	7.71531e-08	4.16831e-05
MTFP1	2.17923	2.15222	1.23607	77.0426	8.03447e-08	4.25393e-05
CYP2W1	-2.3725	-3.36326	2.56985	76.5578	8.33709e-08	4.32761e-05
TFPI2	3.3091	3.88849	0.419512	75.737	8.88012e-08	4.44306e-05
TPM4	1.00794	1.31441	8.68618	75.6016	8.97357e-08	4.44306e-05
OASL	3.24117	3.42804	0.80782	75.4735	9.06303e-08	4.44306e-05
SPINK6	5.28934	5.60991	-2.30955	73.4764	1.06006e-07	5.10235e-05
TIMP1	2.77759	2.19407	6.03742	72.7513	1.12321e-07	5.30975e-05
VWA1	1.37731	1.63128	4.8808	72.2591	1.16856e-07	5.37807e-05
OR51E1	2.88829	3.14143	-1.30981	71.9089	1.20212e-07	5.37807e-05
LINC01605	3.27616	3.49843	1.50673	71.7827	1.21449e-07	5.37807e-05
HYOU1	1.37045	1.22471	5.62225	71.7379	1.21892e-07	5.37807e-05
STK39	1.4279	1.69273	3.78654	71.3953	1.25338e-07	5.38537e-05
ARPC1B	1.96622	2.16688	5.67473	71.3185	1.26126e-07	5.38537e-05
KRT6A	5.7979	6.01831	10.8998	70.3223	1.36886e-07	5.75203e-05
ETHE1	2.18315	2.49445	3.5743	70.1068	1.39351e-07	5.76413e-05
GJA5	2.92134	3.22062	1.08688	69.644	1.44822e-07	5.83565e-05
LAMC2	1.66248	2.3131	6.54657	69.5889	1.45489e-07	5.83565e-05
OLR1	5.56163	6.95451	-1.69443	69.2005	1.50298e-07	5.85498e-05
SLC11A1	4.03075	4.61579	2.23509	69.1929	1.50394e-07	5.85498e-05
MDFI	3.01577	2.71864	4.08968	68.3946	1.60875e-07	6.17223e-05
HS3ST1	3.18346	2.96754	0.791707	67.5577	1.72783e-07	6.5344e-05
GSTO1	1.63163	1.42918	5.01422	66.9028	1.82816e-07	6.81647e-05
ACTN1	2.02676	2.09065	6.88368	66.0398	1.97086e-07	7.24647e-05
FMO2	1.09636	3.27208	3.09565	65.8168	2.00981e-07	7.28844e-05
BZW1	1.46971	1.54352	7.08528	64.5523	2.24823e-07	8.04288e-05
B4GALT1	0.9293	1.46013	5.90052	64.1688	2.32689e-07	8.21331e-05
S100A11	1.97587	1.8536	8.35554	63.1907	2.54241e-07	8.81484e-05
PLAU	1.86743	2.13782	5.14257	63.0984	2.56391e-07	8.81484e-05
NAMPT	2.43641	1.9438	6.61629	62.8375	2.62585e-07	8.85583e-05
LINC01270	2.95622	2.82322	-1.98707	62.7676	2.64273e-07	8.85583e-05
DSG3	2.23803	2.46568	7.82015	62.4113	2.73078e-07	8.98109e-05
TNFRSF12A	2.57081	1.84361	4.32174	62.3433	2.74796e-07	8.98109e-05
KRT16P1	4.48749	3.78924	1.64531	62.206	2.78307e-07	8.98491e-05
G0S2	6.29924	5.77793	1.68144	62.0593	2.82113e-07	8.99804e-05
DEFB4B	7.31204	8.2061	-1.40635	61.7572	2.90142e-07	9.11654e-05
SLC6A14	1.84046	2.68118	3.20036	61.6625	2.92716e-07	9.11654e-05
RAB31	1.60099	2.20552	5.18139	61.304	3.02692e-07	9.31764e-05
CTSL	2.78146	2.47909	5.29508	60.957	3.12726e-07	9.51585e-05
PITPNM1	1.7921	1.43657	4.05709	60.3623	3.30831e-07	9.92191e-05
SAMD9	1.40694	2.92841	3.21079	60.2757	3.33566e-07	9.92191e-05
SPRR2A	4.41122	6.16216	5.06408	60.144	3.3778e-07	9.9356e-05
TMPRSS11D	3.55595	5.41354	2.00181	59.6789	3.53157e-07	0.000102738
TXNDC17	1.44027	1.4247	4.51377	59.3507	3.64493e-07	0.000104345
TSNARE1	-1.16628	-1.31352	4.24704	59.292	3.66566e-07	0.000104345
TNFRSF21	1.73896	1.87938	4.01663	59.0366	3.7574e-07	0.000104858
ITGB6	2.43989	3.46485	3.08393	59.0216	3.76289e-07	0.000104858
VSNL1	1.87664	2.00805	4.51887	58.4347	3.98438e-07	0.000107862
SPOCD1	4.48034	4.73306	0.85257	58.3608	4.0133e-07	0.000107862
TNC	3.16332	3.38986	6.97361	58.3497	4.01769e-07	0.000107862
CSF3	8.23043	6.26031	-1.34047	58.3092	4.03367e-07	0.000107862
DUSP6	2.46987	1.91195	4.45856	58.1205	4.10912e-07	0.000108076
ACRV1	2.36045	3.28245	-2.10045	58.0854	4.12334e-07	0.000108076
TMEM132A	2.59391	3.07538	2.42269	57.9312	4.18649e-07	0.00010862
IFITM3	2.21347	2.08304	7.48583	57.8357	4.22613e-07	0.00010862
CCL3L3	3.64043	5.07935	-3.04282	57.3595	4.43051e-07	0.000112657
STAT3	1.10492	1.2757	7.4573	57.2044	4.49952e-07	0.000112657
VNN3	5.07941	5.24878	-2.33427	57.0978	4.5477e-07	0.000112657
OAS2	1.70719	2.82943	3.26896	57.0852	4.55342e-07	0.000112657
FZD5	2.18907	2.23474	1.94173	56.9543	4.61345e-07	0.000113085
CIB1	1.68454	1.44722	4.73586	56.4988	4.82965e-07	0.000117298
YWHAH	0.971798	1.13081	5.92767	55.2465	5.48721e-07	0.000132057
SGK1	1.67755	1.49632	6.41303	54.823	5.73258e-07	0.000136659
CXCL5	6.97013	6.91711	0.27275	54.7409	5.78165e-07	0.000136659
ANGPTL4	3.32057	3.82622	4.135	54.6283	5.84967e-07	0.000137043
HMGA2	3.68928	3.23706	-1.07469	54.472	5.94569e-07	0.000137876
MFHAS1	0.920172	1.61707	3.68168	54.2846	6.0632e-07	0.000137876
FCMR	3.15191	2.64225	1.42505	54.2705	6.07211e-07	0.000137876
HIF1A	1.76931	2.11732	6.5105	54.2368	6.09356e-07	0.000137876
DEFB103A	5.2788	4.91179	2.35303	53.9439	6.28374e-07	0.000139514
DEFB103B	5.2788	4.91179	2.35303	53.9439	6.28374e-07	0.000139514
RAP2B	0.987986	1.1778	5.43475	53.8801	6.32606e-07	0.000139514
CXCL2	5.63887	5.46789	0.451289	53.782	6.39185e-07	0.000139514
FPR1	5.57487	5.34027	-0.00248347	53.7263	6.42948e-07	0.000139514
GSTM2	-2.26128	-2.65289	5.04439	53.499	6.58595e-07	0.000140728
OSMR	1.59327	1.49752	5.72587	53.4907	6.59173e-07	0.000140728
SH3TC1	2.24019	1.59341	3.4112	53.3284	6.70623e-07	0.000142027
PARP9	1.65437	2.02945	4.97391	53.2024	6.79678e-07	0.000142802
SLAMF7	1.20626	2.04712	2.52876	52.9716	6.96621e-07	0.000143926
EPGN	4.33333	4.55472	2.78237	52.9193	7.00532e-07	0.000143926
GJB2	3.62811	4.40107	8.13209	52.8782	7.0362e-07	0.000143926
LINC01488	-3.69793	-2.18939	-5.03232	52.8364	7.06772e-07	0.000143926
SH2D5	7.08385	5.67	1.38697	52.7446	7.13763e-07	0.00014424
MUCL1	4.28739	3.81983	4.53532	52.4944	7.33231e-07	0.000147052
EPSTI1	1.60495	2.55399	2.57032	52.3107	7.47918e-07	0.000148869
PDPN	2.16401	2.23526	4.06297	52.1148	7.63957e-07	0.000150927
CCDC71L	2.44369	1.83948	3.2024	51.7285	7.96754e-07	0.000156241
TXNDC5	1.71268	1.82219	5.79931	51.6088	8.07248e-07	0.000157134
SELL	4.63182	3.97133	1.55518	51.4738	8.19279e-07	0.000158312
SERPINB9	1.62072	1.59057	3.75508	51.0753	8.56014e-07	0.000163971
SLC25A27	-1.47946	-1.96137	3.46081	51.0232	8.60949e-07	0.000163971
KCNJ15	2.84506	2.79132	2.62777	50.9235	8.70501e-07	0.000164606
ACTR2	0.756796	1.13917	7.17354	50.6682	8.9552e-07	0.000168136
TREM1	5.51949	5.82058	-0.953099	50.3286	9.30093e-07	0.000173397
KRT6B	4.95824	5.79042	9.24649	50.0905	9.55261e-07	0.000175672
SCO2	3.27843	3.22148	3.35818	50.039	9.60812e-07	0.000175672
AKR1B10	3.93357	3.98419	4.56723	50.0261	9.62204e-07	0.000175672
HEPHL1	4.85391	6.15917	1.93865	49.9072	9.75167e-07	0.000176819
SELE	4.59738	3.71694	3.68134	49.6746	1.00113e-06	0.000180292
EHF	1.57804	2.26911	6.72624	49.5615	1.01404e-06	0.000181384
HAS3	3.53451	3.26276	4.76094	49.2115	1.05525e-06	0.000187487
MARCKS	0.546291	1.08324	6.74303	49.0048	1.08049e-06	0.000190693
SERPINB1	3.42345	2.74278	6.36144	48.846	1.10035e-06	0.000192912
LYN	1.47839	1.99055	3.98646	48.7339	1.11463e-06	0.000194129
CYP27B1	3.28733	1.71342	2.49604	48.5815	1.13439e-06	0.000195012
TGM2	3.43224	4.17276	2.20631	48.5812	1.13444e-06	0.000195012
IFNE	4.67333	4.25678	-3.18101	48.4956	1.14571e-06	0.000195679
KCNK12	3.88053	4.72883	-2.48554	48.1227	1.19637e-06	0.000203022
GNPNAT1	1.07502	1.04971	4.64419	47.4107	1.30047e-06	0.000219283
PPIL1	1.32195	1.21796	3.94722	47.3351	1.31213e-06	0.000219849
BNC1	2.2704	1.6033	5.4925	47.0943	1.35009e-06	0.000222714
PHYHIP	-2.56526	-3.32594	3.50497	47.081	1.35221e-06	0.000222714
TUBB6	1.81601	1.61131	7.24425	47.067	1.35447e-06	0.000222714
GPC2	-1.62694	-2.16609	2.78792	46.9724	1.36977e-06	0.000223839
RAB40C	-1.31017	-1.31402	5.56645	46.8637	1.38762e-06	0.00022443
HSPD1	1.20329	0.750475	6.54142	46.8472	1.39034e-06	0.00022443
ADAM8	2.25009	1.427	3.91893	46.6755	1.41916e-06	0.000226505
THBS1	3.35863	3.38438	5.79064	46.6687	1.42031e-06	0.000226505
NOLC1	1.19904	0.800385	5.88911	46.5765	1.43607e-06	0.000227647
AKR1B15	5.39876	5.26183	0.216005	46.3613	1.47367e-06	0.00023116
DSCAM	2.57347	3.5833	-4.50053	46.3498	1.4757e-06	0.00023116
MPZL1	0.887578	1.1005	6.23881	46.2821	1.48778e-06	0.000231683
ANXA3	2.38362	2.39781	4.3402	45.8389	1.56975e-06	0.000243017
CXCL3	4.91504	4.78161	-0.372898	45.7665	1.58363e-06	0.000243741
FOSL1	4.78775	3.86103	3.14147	45.3462	1.66709e-06	0.000252652
PRSS22	4.20748	3.54351	3.64786	45.3429	1.66775e-06	0.000252652
MB21D1	2.04933	2.29189	0.603267	45.2755	1.68162e-06	0.000252652
LRIT2	-2.01244	-2.49015	2.08808	45.2735	1.68202e-06	0.000252652
SPSB3	-1.15435	-1.38027	5.97728	45.2386	1.68925e-06	0.000252652
USP18	1.40997	1.96489	1.61193	45.1636	1.70492e-06	0.000253564
LYPD1	2.36712	3.09766	-0.307508	45.0963	1.71911e-06	0.000254245
DFNA5	1.96576	2.16144	1.9011	44.9348	1.75374e-06	0.000257926
HOTS	-2.63952	-2.48234	-0.868446	44.8119	1.78062e-06	0.000260433
DYNLT3	1.29405	1.6913	4.42662	44.7537	1.79351e-06	0.000260877
CXCL6	4.91512	5.34665	-2.73021	44.6037	1.82727e-06	0.000264335
CLCA2	1.54134	1.83098	8.11154	44.5137	1.84787e-06	0.000265352
RAPGEFL1	-1.19412	-1.6095	7.74952	44.4679	1.85846e-06	0.000265352
TMEM8A	1.52765	1.38236	3.90268	44.4425	1.86437e-06	0.000265352
FGD3	1.63003	1.56888	3.33814	44.1991	1.92203e-06	0.000272096
HSPA8	1.33991	1.36055	8.57585	43.9699	1.97824e-06	0.000278563
LOC101928231	2.82931	4.24433	-2.50871	43.8551	2.00711e-06	0.000279824
MMP7	3.70852	4.76227	3.89612	43.7897	2.02375e-06	0.000279824
CCNYL1	0.997887	1.13186	3.68704	43.7881	2.02416e-06	0.000279824
GPR4	2.95619	2.66835	1.76753	43.7603	2.03129e-06	0.000279824
BOC	-1.56739	-1.45732	5.64565	43.7264	2.04004e-06	0.000279824
TMPRSS4	4.35568	4.59825	3.29664	43.5594	2.08373e-06	0.00028064
CH25H	3.56334	2.2816	1.1179	43.5571	2.08434e-06	0.00028064
LINC00152	2.24521	2.63043	1.46591	43.5504	2.08612e-06	0.00028064
CCL4L2	3.86026	4.54309	-2.42232	43.5418	2.08839e-06	0.00028064
LOC100996286	3.89348	3.8487	-1.28818	43.3994	2.1266e-06	0.00028433
PKM	1.3831	1.50489	8.93962	43.2374	2.17104e-06	0.000288813
GAPDH	1.54885	1.37979	10.3686	43.1864	2.18524e-06	0.00028925
RB1	0.964559	1.3777	4.59996	42.9731	2.24587e-06	0.000295796
ELF3	2.34905	2.46692	3.23705	42.891	2.26975e-06	0.000297461
CTSB	1.14308	1.87918	8.21992	42.7169	2.32131e-06	0.000302719
WARS	1.16711	1.09321	5.60147	42.4744	2.3954e-06	0.000310204
UGDH	1.20403	1.46293	4.47928	42.4528	2.40214e-06	0.000310204
ATP1A1	1.73783	1.7291	8.58344	42.4094	2.41572e-06	0.000310443
IER5L	1.57877	1.46327	3.42116	42.3515	2.434e-06	0.000311282
MSN	1.3943	1.44321	8.03009	42.2122	2.47861e-06	0.000314448
PKP2	2.53888	1.89598	2.78647	42.2002	2.48251e-06	0.000314448
CAPNS1	1.53965	1.4283	6.53257	42.1514	2.4984e-06	0.000314944
CCL8	2.9939	2.8339	-1.52084	42.1058	2.51335e-06	0.000314944
NCOA7	1.86401	1.93852	4.85283	42.0747	2.52361e-06	0.000314944
TPM3	1.12536	1.09275	7.75305	42.0432	2.53402e-06	0.000314944
TNIP2	1.00671	0.764599	4.47441	41.7963	2.61757e-06	0.000323249
ADH6	-1.73553	-3.51632	-0.161324	41.7741	2.62526e-06	0.000323249
CSRP2	1.45214	1.46552	3.30668	41.572	2.69627e-06	0.000330455
LMAN1	0.814979	1.08422	5.92661	41.2627	2.80928e-06	0.000342719
TMSB10	1.79232	1.79318	8.05344	41.1	2.87093e-06	0.000348634
SAMSN1	3.3069	3.33956	1.39603	40.9097	2.94506e-06	0.000355581
TRIM14	0.774293	1.3268	4.59001	40.8846	2.955e-06	0.000355581
ALDH1A3	2.60487	3.1378	3.55767	40.8099	2.9848e-06	0.000356824
WFDC5	-1.44035	-0.959286	6.27939	40.7913	2.99229e-06	0.000356824
IL20	6.73544	5.45993	-1.04298	40.7445	3.01117e-06	0.000357465
PLEK	2.08548	3.31371	2.71456	40.5566	3.0885e-06	0.000365008
CATSPERB	2.40848	2.74183	-0.613987	40.5213	3.10329e-06	0.000365127
ABCG4	3.11065	4.88429	0.0846194	40.4742	3.12314e-06	0.000365836
SLC34A2	8.02899	7.33575	1.54432	40.2401	3.224e-06	0.000374692
TCN1	6.01916	8.12575	-0.277947	40.2242	3.231e-06	0.000374692
SPRR2C	3.58128	4.70459	-1.47057	40.2011	3.24121e-06	0.000374692
KRT19	2.16603	2.97052	5.10617	40.1068	3.28313e-06	0.000377888
IL13RA2	2.76701	3.25407	-1.07274	39.9401	3.35886e-06	0.000384782
SHC1	1.24992	0.916706	6.56622	39.9114	3.37209e-06	0.000384782
CTSC	1.63068	1.89506	6.22617	39.8655	3.39338e-06	0.000385549
FAM166B	-2.0011	-2.53113	-0.858491	39.786	3.43065e-06	0.000388118
SLC16A3	2.35463	3.12375	2.25971	39.7348	3.45489e-06	0.000388506
RELB	1.43015	1.19644	3.757	39.6954	3.47369e-06	0.000388506
PDSS1	1.6703	1.20925	2.22779	39.6862	3.47811e-06	0.000388506
HSPA5	1.05609	0.951217	7.4806	39.5688	3.53489e-06	0.000393189
PLSCR1	1.72224	1.7886	4.15822	39.4705	3.58325e-06	0.000396901
CDC25A	2.33226	1.90616	1.89268	39.3426	3.64731e-06	0.000400461
KIF2A	1.27592	1.78268	3.34792	39.3096	3.66408e-06	0.000400461
C15orf59	-1.58687	-2.13406	3.70556	39.2816	3.67837e-06	0.000400461
NETO2	2.229	2.21789	1.90042	39.2638	3.68747e-06	0.000400461
KIAA1524	1.84677	2.23163	1.62229	39.2293	3.70523e-06	0.000400461
PRICKLE2	1.23346	1.71857	3.32116	39.2275	3.70615e-06	0.000400461
IL1RL1	4.966	3.40321	0.877346	39.182	3.72972e-06	0.000401155
ODC1	1.67659	1.20029	4.75667	39.151	3.74583e-06	0.000401155
USB1	1.03421	0.930704	4.3925	39.1277	3.75803e-06	0.000401155
ANXA1	1.92549	1.96121	8.39405	39.0442	3.8021e-06	0.000404229
TRAF4	1.4488	0.827057	4.08677	38.9118	3.87318e-06	0.000410139
UHRF1	1.85459	1.53837	4.99762	38.8467	3.90872e-06	0.000412253
CCL3	4.40011	6.24709	-1.31169	38.797	3.93606e-06	0.000413489
TMEM241	1.35385	1.17313	3.60109	38.7638	3.95446e-06	0.000413727
LINC01219	-3.35192	-3.73619	-2.4783	38.7367	3.96958e-06	0.000413727
ATP13A3	1.34052	1.33344	5.54693	38.5943	4.05002e-06	0.000420456
GPRC5A	3.08339	3.34372	2.45042	38.4424	4.13791e-06	0.000427902
PTPRE	1.35463	1.03145	4.81533	38.3656	4.18319e-06	0.000430901
LMNB2	1.51831	1.55444	6.0056	38.3095	4.21664e-06	0.000432663
DCD	11.2993	8.35183	2.89431	38.2341	4.26204e-06	0.000435633
TMED5	0.990341	1.14607	4.57385	37.9038	4.46785e-06	0.000454913
HBEGF	3.32289	2.97379	3.89946	37.8295	4.51573e-06	0.000455679
PNP	2.40797	1.85446	5.17149	37.8232	4.51982e-06	0.000455679
LILRB2	2.8397	3.14867	1.46978	37.7814	4.54704e-06	0.000455679
MCM10	1.99218	1.88197	2.35376	37.781	4.5473e-06	0.000455679
CES4A	-1.89796	-2.46138	5.33152	37.7594	4.56144e-06	0.000455679
SLC25A24	0.776945	1.19614	4.22778	37.7315	4.57982e-06	0.000455796
PARD3-AS1	-3.20243	-2.29739	-2.4684	37.4303	4.78333e-06	0.000471559
ACTB	1.29662	1.26063	11.4956	37.421	4.78979e-06	0.000471559
CCM2	0.740375	0.984255	4.65617	37.4183	4.79165e-06	0.000471559
HTR7	2.48348	2.9403	-0.834561	37.3168	4.86273e-06	0.000476782
AEN	1.89622	1.37048	3.48406	37.1238	5.00126e-06	0.000488555
PLEKHS1	4.37464	4.15567	0.545217	37.0234	5.07521e-06	0.000493532
RAPGEF4	-1.53373	-1.31324	4.23246	37.0041	5.08949e-06	0.000493532
TRIB1	1.5353	1.20255	4.61724	36.8363	5.21627e-06	0.000503344
MYH9	0.855593	1.11191	9.26529	36.8201	5.22871e-06	0.000503344
MAST1	-1.51867	-1.72617	1.2811	36.7781	5.26105e-06	0.000504622
VASP	0.830493	0.951587	5.61947	36.6807	5.33705e-06	0.000510064
IGFL1	4.20464	5.21376	1.24099	36.4788	5.49865e-06	0.000523618
LOC284023	-1.30456	-1.37159	6.31217	36.4236	5.54383e-06	0.000524642
DNASE1L3	2.78815	2.1022	3.20735	36.4172	5.54904e-06	0.000524642
DCST2	-1.92951	-2.62201	2.10436	36.2682	5.67322e-06	0.000534474
SNAI1	1.9623	1.72934	0.697955	36.0582	5.85384e-06	0.000547258
LINC00571	2.34961	2.71107	-4.86626	36.0432	5.86696e-06	0.000547258
SMO	-1.37233	-1.41106	4.33347	36.0194	5.88793e-06	0.000547258
TUBA1B	1.44025	1.08511	8.77659	36.0152	5.89161e-06	0.000547258
MIF	0.882153	0.782436	7.25203	35.9334	5.96423e-06	0.000552066
LOC100507577	-1.87439	-2.47384	4.09011	35.7484	6.13241e-06	0.000565656
CMAHP	-1.33479	-1.64587	4.50807	35.6979	6.17931e-06	0.000568003
G3BP1	1.03483	1.16013	5.49722	35.6149	6.25722e-06	0.000570416
PGK1	1.15775	1.33887	7.48706	35.6041	6.26742e-06	0.000570416
BLM	1.75564	1.64146	1.96316	35.6012	6.2702e-06	0.000570416
SLC5A6	1.35723	0.993628	4.55687	35.5529	6.3162e-06	0.000570978
MYD88	1.1968	1.0877	5.84278	35.5494	6.31952e-06	0.000570978
ITGAX	2.0415	2.42037	4.29517	35.4301	6.43484e-06	0.000577768
ZNF577	-1.26075	-2.048	3.67123	35.4266	6.43832e-06	0.000577768
TEKT3	-2.94185	-2.59856	-1.16063	35.0523	6.81641e-06	0.000609631
DHRS9	2.07955	3.09837	2.30204	34.9887	6.88325e-06	0.000613536
PANX1	1.64844	1.68556	3.6001	34.9512	6.92299e-06	0.000615008
PYGL	2.09243	2.07291	6.29066	34.9009	6.9767e-06	0.000617233
ADGRL2	0.697012	1.11681	4.52719	34.8842	6.99467e-06	0.000617233
CCRL2	2.05189	2.77338	-0.414696	34.8475	7.03422e-06	0.000618661
PPM1J	-1.38514	-1.84447	3.23369	34.7601	7.12968e-06	0.00062498
GART	0.945905	0.773782	5.35422	34.7179	7.17626e-06	0.000626672
DPP3	1.09184	0.865875	4.6633	34.6998	7.19632e-06	0.000626672
PTP4A2	0.969652	0.914417	6.38853	34.6685	7.23124e-06	0.000627648
TUBA1C	1.69952	1.34159	8.32231	34.6167	7.28941e-06	0.000629221
CD300LB	3.55505	5.06054	-1.56406	34.6101	7.2969e-06	0.000629221
RGS16	2.18485	1.30573	2.17843	34.5167	7.40332e-06	0.000635271
LONRF1	-1.47783	-1.79387	6.00936	34.5053	7.41634e-06	0.000635271
C17orf96	1.76836	1.50383	1.97636	34.4525	7.47748e-06	0.000635271
MIR155HG	2.58587	2.64215	-0.660475	34.4512	7.47897e-06	0.000635271
LOC101929439	-2.60212	-3.61366	-2.79171	34.4443	7.48704e-06	0.000635271
NR4A3	3.54131	3.41562	0.926812	34.3466	7.60177e-06	0.000642945
COX20	1.18757	0.901308	4.27576	34.3016	7.6553e-06	0.00064541
HPRT1	1.12602	0.963827	4.04399	34.2438	7.72471e-06	0.000649194
FAM83A-AS1	3.79002	4.22192	-0.00939563	34.2141	7.76063e-06	0.000650149
TMC6	1.29792	0.968682	5.02752	34.1838	7.79742e-06	0.000651171
ENAH	0.68892	1.19152	6.37861	34.1441	7.84607e-06	0.000653173
ADAMTS4	2.24031	1.74139	3.54158	33.9931	8.03419e-06	0.000666737
MAP4K4	1.02278	0.951274	6.45364	33.9637	8.07148e-06	0.000667738
FAM49B	0.904239	1.04241	4.87445	33.9168	8.13122e-06	0.000670585
SEC23A	0.617757	1.05927	4.72581	33.8959	8.15807e-06	0.00067071
DYSF	1.70747	2.25037	3.82821	33.8703	8.19108e-06	0.000671339
FEN1	1.3606	1.21388	3.95934	33.827	8.24725e-06	0.000673857
SMAD6	2.50323	2.04344	1.67478	33.7867	8.29991e-06	0.000676072
RRM2	2.4034	2.09186	5.27699	33.7542	8.34264e-06	0.000677468
LDHA	1.47898	1.4549	9.17086	33.7069	8.40534e-06	0.000679897
SERPINB3	4.20029	5.50251	5.88851	33.6929	8.42391e-06	0.000679897
PRKCDBP	1.0372	1.39135	4.29805	33.5846	8.5699e-06	0.000689454
MT1M	1.98843	1.23225	1.56535	33.5666	8.59441e-06	0.000689454
PROB1	2.26654	2.1415	0.582968	33.5431	8.62654e-06	0.000689941
KLK6	5.73066	6.97783	4.80114	33.4586	8.74335e-06	0.000696815
SPTLC2	0.834653	1.12279	5.24915	33.443	8.76514e-06	0.000696815
PTHLH	2.97637	3.62894	0.685073	33.3217	8.93654e-06	0.000708315
WDR1	0.748682	0.896251	7.34085	33.1975	9.11597e-06	0.00072038
LINC00399	-2.47243	-2.54908	-5.96809	33.163	9.16667e-06	0.000720646
ZC3H12A	2.15513	1.55977	5.41765	33.1581	9.17379e-06	0.000720646
EEF2K	-1.62593	-1.50932	7.24827	33.1101	9.24493e-06	0.000724086
LDLR	1.36543	0.816553	5.65823	33.0611	9.31804e-06	0.000726012
ODAM	5.87683	5.54372	-1.94822	33.0569	9.32437e-06	0.000726012
FAM111B	2.14336	1.92941	3.58415	32.8757	9.60085e-06	0.000743262
TNFRSF6B	2.79627	1.49648	3.66422	32.8749	9.60207e-06	0.000743262
CCR1	2.74957	3.81018	0.590169	32.8334	9.66687e-06	0.000743951
PDIA6	1.055	0.995634	6.49638	32.8332	9.66717e-06	0.000743951
SLC25A16	1.01223	1.04639	2.97471	32.605	1.0032e-05	0.000769791
S100A10	1.29833	1.18848	7.78889	32.5763	1.00789e-05	0.000771152
PFN1	1.16823	1.06335	8.53873	32.5373	1.01433e-05	0.000773303
PI15	4.40817	3.94312	2.70372	32.5239	1.01654e-05	0.000773303
SOD2	2.97424	2.8915	5.76389	32.449	1.02906e-05	0.000779344
MCM6	1.46532	1.16968	4.96995	32.4412	1.03037e-05	0.000779344
BOLA3	1.53732	1.28924	2.45187	32.397	1.03785e-05	0.000782647
ZNF273	-1.63022	-1.88265	5.53165	32.3805	1.04065e-05	0.000782647
VMP1	1.234	1.24092	5.60968	32.3453	1.04667e-05	0.000783723
FARSB	1.05351	0.655617	5.42287	32.3375	1.048e-05	0.000783723
CXCL8	8.22327	8.55349	3.1738	32.1699	1.07728e-05	0.000803345
MOB1A	0.869782	1.54357	4.02927	32.1201	1.08615e-05	0.000807686
SRM	1.52806	1.00984	5.16361	32.0294	1.10252e-05	0.000817566
SPRR2G	3.53235	4.76504	6.15547	31.9663	1.1141e-05	0.000822413
KYNU	2.32179	2.69208	0.962792	31.9599	1.11527e-05	0.000822413
CALU	1.017	1.26539	6.14765	31.9088	1.12475e-05	0.000824372
AGTRAP	1.3259	1.20809	3.99939	31.8993	1.12654e-05	0.000824372
DACT2	-2.20614	-1.16776	2.31244	31.8941	1.12751e-05	0.000824372
C14orf132	-2.14925	-1.74588	4.46102	31.8787	1.13039e-05	0.000824372
MVP	0.978751	0.795766	6.37585	31.7715	1.15069e-05	0.000834829
CHRM4	-2.94424	-3.29182	-2.0027	31.7535	1.15416e-05	0.000834829
C11orf91	2.97741	2.50643	-1.14711	31.7455	1.1557e-05	0.000834829
RUNX1	2.35953	2.45105	4.88621	31.7294	1.1588e-05	0.000834829
SRGN	2.4846	3.18275	4.05195	31.7206	1.16049e-05	0.000834829
CXCR4	3.50047	3.334	2.54746	31.6922	1.16599e-05	0.000836419
BCL2A1	2.93584	3.73648	1.46935	31.6767	1.16902e-05	0.000836419
RHCG	2.54883	3.25449	3.83752	31.5975	1.18457e-05	0.00084526
FAM229A	-1.38489	-1.76981	1.42966	31.5559	1.19286e-05	0.000848883
CD180	3.14443	4.84485	-2.3479	31.4957	1.20494e-05	0.000854627
MIR6777	-0.825294	-2.6721	-5.33791	31.4836	1.20738e-05	0.000854627
COTL1	2.03013	2.48903	4.80013	31.3949	1.22549e-05	0.000864537
MIR4435-2HG	2.47212	3.02648	1.19756	31.3831	1.22791e-05	0.000864537
SERPINB6	1.05408	1.28254	5.10361	31.3141	1.24225e-05	0.000872313
IMPDH1	0.887306	0.719542	5.5088	31.2658	1.25241e-05	0.000877117
SH3BGRL3	1.55221	1.54039	7.30299	31.2052	1.26527e-05	0.000883789
LMNB1	1.77811	1.65959	5.01944	31.1547	1.27613e-05	0.000888064
NRGN	1.30729	1.67758	1.59191	31.1455	1.2781e-05	0.000888064
FAM110C	1.96648	1.78372	4.60309	31.0586	1.29707e-05	0.000893946
TRIM45	-1.04844	-1.41281	3.6139	31.0425	1.3006e-05	0.000893946
ADAM9	0.623629	1.2188	5.40229	31.0374	1.30173e-05	0.000893946
CNN3	1.13943	1.41287	5.96374	31.0324	1.30283e-05	0.000893946
LOC729732	-1.55947	-1.99393	4.04679	31.0182	1.30597e-05	0.000893946
ITGA3	1.29016	0.828722	7.085	31.0144	1.30683e-05	0.000893946
NRP2	2.29924	2.6413	3.18358	30.9911	1.31201e-05	0.000894428
CNN2	1.24701	1.30823	6.69032	30.9808	1.31429e-05	0.000894428
TPI1	1.13363	1.13297	7.67907	30.9048	1.33141e-05	0.000903754
IFI16	1.51733	1.52932	7.00677	30.8427	1.34556e-05	0.000909814
MKRN9P	-2.14596	-3.84145	-1.48631	30.8326	1.34789e-05	0.000909814
NANS	1.27063	1.08749	3.88308	30.8206	1.35065e-05	0.000909814
TNNT3	-1.42902	-1.86978	0.283781	30.804	1.35449e-05	0.000910084
SHD	4.04017	3.66032	-3.98494	30.754	1.36609e-05	0.000913836
RALB	1.08926	1.42405	5.39761	30.7457	1.36802e-05	0.000913836
MPZL2	2.0371	2.27202	6.38913	30.7355	1.37043e-05	0.000913836
SLC19A1	1.54325	1.25087	1.97569	30.6155	1.39888e-05	0.000930465
ZYX	0.886147	1.03941	6.25922	30.5835	1.40659e-05	0.000933251
TEX15	1.2825	3.6343	-4.91466	30.5311	1.41932e-05	0.00093934
FABP5	2.0389	2.45346	8.92702	30.4844	1.43075e-05	0.000944547
CD24	1.67828	2.42978	7.18778	30.4191	1.44696e-05	0.000952867
CMPK2	2.15603	2.8416	1.74419	30.3579	1.46233e-05	0.000956605
ERCC6-PGBD3	5.48683	5.52132	-2.02498	30.3412	1.46656e-05	0.000956605
FXYD5	1.43153	1.50748	5.18006	30.3394	1.46702e-05	0.000956605
PTGFRN	0.770555	1.25766	6.42831	30.3391	1.46709e-05	0.000956605
CCT5	1.12072	0.86005	6.58816	30.302	1.47653e-05	0.000960397
ID1	1.77929	1.21518	5.66167	30.2514	1.48952e-05	0.000964276
CREG2	3.05505	4.67351	-3.57608	30.2504	1.48978e-05	0.000964276
KCNJ1	-2.81529	-2.07317	-0.554161	30.2107	1.50006e-05	0.000968565
CD300LF	3.85083	4.22959	-2.38263	30.1821	1.50755e-05	0.000971029
ERI1	1.0788	1.00443	3.51401	30.0449	1.54394e-05	0.000992055
FLOT2	1.60978	1.50587	5.81572	29.9947	1.55752e-05	0.000998358
GPX3	2.27109	3.0673	6.16768	29.9289	1.57553e-05	0.00100747
ENKUR	3.49336	4.08126	-0.966798	29.895	1.5849e-05	0.00100874
SGCG	-2.73545	-2.4765	-0.399426	29.8941	1.58515e-05	0.00100874
SAA1	9.09565	7.92623	1.61132	29.8119	1.60813e-05	0.00102091
DIAPH3	1.53209	1.85217	2.53756	29.7671	1.62083e-05	0.00102651
HIF3A	-2.03763	-1.82014	2.51401	29.7234	1.63332e-05	0.00103196
EXPH5	-1.33236	-0.671466	5.99176	29.6946	1.64161e-05	0.00103472
IPO5	0.851162	0.684071	6.37771	29.622	1.66275e-05	0.00104184
HSPH1	1.18517	1.17443	5.43796	29.6166	1.66434e-05	0.00104184
AGPS	0.939768	0.949408	4.32183	29.6153	1.66471e-05	0.00104184
LRP8	1.99942	1.43448	3.59461	29.5603	1.68095e-05	0.00104838
RGS1	4.02454	4.05308	0.500048	29.5405	1.68684e-05	0.00104838
GALNT10	0.779161	1.13374	4.14184	29.5267	1.69095e-05	0.00104838
ZWILCH	0.980395	0.982151	3.83744	29.5266	1.69099e-05	0.00104838
DTX3L	1.0538	1.35674	5.03802	29.4885	1.70243e-05	0.00105146
GPX2	1.63291	1.5782	3.1054	29.4826	1.70421e-05	0.00105146
CLCF1	1.84132	1.31766	1.83515	29.4704	1.70788e-05	0.00105146
FAM83A	3.41736	3.94224	4.04146	29.4376	1.71783e-05	0.00105513
CAP1	0.846986	1.12973	7.34924	29.3916	1.7319e-05	0.00106131
GTF3C6	1.17635	1.02736	4.4201	29.3503	1.74466e-05	0.00106666
CHAC2	2.17773	2.09069	0.790503	29.322	1.75346e-05	0.00106826
ACOT11	2.38305	2.46776	2.28313	29.2864	1.76459e-05	0.00106826
GPRIN1	1.5579	2.17099	2.32175	29.2822	1.76591e-05	0.00106826
CD300E	2.99686	2.32563	1.17315	29.2715	1.76929e-05	0.00106826
CEP55	1.90089	2.56547	3.47971	29.2585	1.77338e-05	0.00106826
TBC1D17	-1.01899	-1.07989	5.04096	29.2524	1.77532e-05	0.00106826
MPHOSPH9	1.43971	1.99664	1.64896	29.2517	1.77553e-05	0.00106826
CAMSAP3	-1.33327	-1.55299	5.95188	29.1829	1.79745e-05	0.001079
LYPD6B	-1.22577	-1.73808	4.2912	29.1485	1.80854e-05	0.00108207
SCEL	-1.55367	-1.27379	7.88958	29.1347	1.81298e-05	0.00108207
EPHB6	-1.76283	-1.71263	7.29882	29.1282	1.81509e-05	0.00108207
RAB20	2.00242	2.12571	0.738606	29.1165	1.81891e-05	0.00108207
SMS	0.910189	1.07985	4.58328	29.0934	1.82643e-05	0.0010836
E2F3	1.4064	1.40764	3.30246	29.0587	1.83781e-05	0.0010836
MSANTD3	1.02779	1.07221	3.73715	29.0543	1.83927e-05	0.0010836
TTLL6	-2.57133	-3.23087	-5.54773	29.0478	1.84142e-05	0.0010836
LCN2	3.16562	4.63498	3.16465	29.0354	1.8455e-05	0.0010836
IDH2	1.19775	1.49492	6.21865	29.0337	1.84605e-05	0.0010836
UBA6	1.16197	1.22346	5.25903	29.0115	1.85345e-05	0.00108554
LCE5A	-3.38117	-1.82419	3.27442	28.9975	1.8581e-05	0.00108586
SLC9A1	0.930348	0.856358	4.69876	28.9789	1.86431e-05	0.00108709
ACY1	1.29516	0.722549	3.49295	28.9024	1.89013e-05	0.00109837
LILRA3	2.85498	4.66428	-2.98225	28.888	1.89504e-05	0.00109837
RNVU1-20	3.06977	2.05823	-4.84312	28.8751	1.89944e-05	0.00109837
ARHGDIA	0.954079	0.725304	7.13305	28.8727	1.90025e-05	0.00109837
ANKEF1	0.993803	1.30208	2.35831	28.8544	1.90653e-05	0.00109888
FMNL2	1.92167	1.8817	4.63151	28.8459	1.90944e-05	0.00109888
MACROD1	-0.619569	-1.08861	3.29288	28.7739	1.93441e-05	0.00110937
PRSS23	1.29918	2.0235	4.85138	28.7692	1.93604e-05	0.00110937
SIGLEC7	3.40012	4.44852	-2.60577	28.7317	1.94921e-05	0.00111252
GYLTL1B	-1.2258	-1.48185	4.33641	28.7296	1.94995e-05	0.00111252
MPHOSPH6	0.996637	1.01986	4.36818	28.7017	1.95983e-05	0.00111521
OLFM2	-1.24375	-1.18885	5.98588	28.6925	1.96309e-05	0.00111521
PRSS27	1.92553	2.77657	3.52055	28.6642	1.97316e-05	0.00111853
PACS1	0.830674	1.04075	5.37127	28.6306	1.9852e-05	0.00112095
DYRK3	1.34425	1.8013	0.608564	28.6287	1.98589e-05	0.00112095
IFRD2	1.14631	0.615379	4.85389	28.6116	1.99208e-05	0.00112205
CCL2	2.83747	2.29805	3.71067	28.5942	1.99838e-05	0.00112238
LBP	7.02139	7.47916	-0.951513	28.5866	2.00114e-05	0.00112238
ERCC6L	1.86569	2.32025	1.12976	28.5648	2.00908e-05	0.00112445
MAD2L2	1.1195	0.777442	3.83925	28.5509	2.01416e-05	0.00112491
NUDT4P2	0.746025	0.946509	4.67259	28.4744	2.04239e-05	0.00113828
SRGAP2	-1.29998	-1.16331	5.84649	28.4507	2.05122e-05	0.0011408
SLC25A19	1.52578	1.21382	1.53175	28.4006	2.07004e-05	0.00114885
SNX21	-1.08615	-1.0584	5.5117	28.3855	2.07576e-05	0.00114961
RAC2	2.16132	2.4158	3.17478	28.364	2.08394e-05	0.00115173
LIPG	4.3624	3.757	2.41491	28.2892	2.11262e-05	0.00116515
GJB6	1.53902	2.39031	6.76411	28.2597	2.12406e-05	0.00116758
NABP1	1.61065	1.616	3.82194	28.2552	2.12584e-05	0.00116758
C1orf204	-1.89163	-1.60705	1.33053	28.2427	2.1307e-05	0.00116782
GALE	1.78424	1.22894	3.30169	28.2262	2.13717e-05	0.00116895
FGF17	-1.50508	-3.59056	-2.79608	28.1985	2.14806e-05	0.00117249
AS3MT	-0.387942	-1.53563	3.18123	28.181	2.15496e-05	0.00117383
CALB2	3.17591	4.32252	1.95934	28.157	2.16451e-05	0.00117661
NMI	1.31791	1.40036	3.78326	28.1431	2.17002e-05	0.00117719
CFAP73	-1.05351	-1.55735	0.99918	28.096	2.18892e-05	0.00118501
IPO11	1.03166	1.33716	3.12805	28.0296	2.21586e-05	0.00119715
RUVBL1	1.16203	0.889783	4.13174	28.0024	2.22704e-05	0.00119942
RABL2A	-1.07712	-1.27343	3.19342	27.9973	2.22912e-05	0.00119942
TARS	0.915094	0.962951	5.20559	27.9556	2.24636e-05	0.00120624
RAN	1.15423	0.908821	7.4779	27.9231	2.25993e-05	0.00121108
NRIP1	0.867293	1.46043	3.93618	27.9105	2.26518e-05	0.00121143
SNRPG	1.15234	0.752514	4.66797	27.8451	2.29279e-05	0.00122373
NKPD1	-1.4148	-1.26615	4.3857	27.7886	2.31697e-05	0.00123415
IPO7	0.877582	0.764795	6.47988	27.7416	2.33731e-05	0.00124248
RSPH1	-1.62244	-1.57743	0.567271	27.7169	2.3481e-05	0.00124481
CALR	1.12429	1.00651	8.14885	27.71	2.35109e-05	0.00124481
HSH2D	1.60455	0.970491	1.74979	27.6652	2.37081e-05	0.00125204
CXCR1	3.66883	3.63823	0.155001	27.6539	2.37581e-05	0.00125204
PPP4R1	1.06561	1.1313	6.62817	27.6468	2.37894e-05	0.00125204
RRBP1	1.03367	1.03835	6.1823	27.6206	2.39061e-05	0.00125569
PDIA4	0.967229	0.946362	5.92702	27.5578	2.41886e-05	0.00126801
IFI6	2.25271	3.30277	4.81936	27.5466	2.42392e-05	0.00126815
CCR7	4.43894	3.42652	1.56189	27.5263	2.43316e-05	0.00126994
PRKDC	0.834772	0.892526	6.83537	27.5165	2.43764e-05	0.00126994
NGF	2.66822	3.12406	-0.388302	27.5075	2.44173e-05	0.00126994
P2RX7	-1.56021	-1.37793	3.93141	27.4611	2.46306e-05	0.00127852
LYAR	1.55829	0.833899	3.52576	27.3783	2.50168e-05	0.00129286
DNAJB11	0.844007	0.543766	5.01632	27.3744	2.50353e-05	0.00129286
CRHR1-IT1	-1.32965	-1.29768	2.85944	27.3705	2.50534e-05	0.00129286
C7orf50	0.915872	0.822795	4.12608	27.3035	2.53716e-05	0.00130674
CENPN	1.18196	1.23331	4.08289	27.2404	2.56752e-05	0.0013198
CYP2J2	-1.25277	-1.75329	3.03484	27.2231	2.57591e-05	0.00132121
LAMB3	1.11751	1.46217	6.58143	27.2135	2.58061e-05	0.00132121
ISG15	2.20063	2.67976	2.3225	27.204	2.58523e-05	0.00132121
FREM3	1.64615	2.92639	-4.63126	27.1835	2.59527e-05	0.00132379
SGOL2	1.54937	2.28714	2.25669	27.171	2.60141e-05	0.00132437
KBTBD8	1.70617	2.0553	0.412239	27.1565	2.60857e-05	0.00132546
SPIN4	1.09623	1.55444	2.22085	27.1259	2.62371e-05	0.00133061
ASRGL1	2.44296	2.4408	0.656514	27.0878	2.64275e-05	0.00133769
STAT1	1.00915	1.3908	5.97458	27.0771	2.64815e-05	0.00133787
REM2	-1.29284	-1.88523	-0.444768	27.0517	2.66095e-05	0.00134178
KPNA2	1.86162	2.20557	5.24619	26.9783	2.69831e-05	0.00135559
LINC00473	4.68176	2.73021	-2.98647	26.9741	2.70048e-05	0.00135559
NKD2	-1.43529	-2.23152	2.86785	26.9667	2.70426e-05	0.00135559
NCEH1	1.57881	2.52543	1.97397	26.9579	2.70882e-05	0.00135559
MCEMP1	4.57841	5.15469	-2.51035	26.9276	2.72449e-05	0.00136086
SHISA5	0.999586	0.911102	5.97247	26.9012	2.73825e-05	0.00136516
SDS	2.70634	4.14452	-0.715443	26.889	2.74463e-05	0.00136576
SQRDL	1.13885	1.06867	5.35435	26.8659	2.75675e-05	0.00136848
UBE2S	1.86978	1.97691	3.74442	26.8509	2.76466e-05	0.00136848
LPCAT1	1.50084	1.51099	4.69436	26.8491	2.7656e-05	0.00136848
CASC5	1.48946	2.47502	1.55603	26.8298	2.77581e-05	0.00136949
MFSD2A	-1.20271	-2.01865	5.66198	26.8257	2.77799e-05	0.00136949
KRT35	-3.52144	-3.5802	-5.21813	26.7987	2.7924e-05	0.00137404
FSTL3	1.16701	0.599684	4.22364	26.7626	2.81174e-05	0.00138099
FCER1G	1.43277	2.79267	2.47668	26.749	2.81907e-05	0.00138202
CDK2AP2	1.24014	0.895819	3.83431	26.7009	2.84525e-05	0.00139046
NAA50	0.739609	0.854927	6.39879	26.6908	2.85073e-05	0.00139046
CCL19	3.94431	1.74412	4.28304	26.6878	2.85236e-05	0.00139046
RPL26L1	1.13212	0.87483	3.34263	26.6713	2.86145e-05	0.00139046
GZMB	4.09551	3.08535	-0.994725	26.6693	2.86255e-05	0.00139046
ITGB1	0.985599	1.30208	7.85392	26.6443	2.87629e-05	0.00139331
PGF	2.21692	2.28866	3.1202	26.6314	2.88348e-05	0.00139331
MARK1	1.05469	1.24118	3.36086	26.6301	2.8842e-05	0.00139331
TREM2	2.78402	6.63463	-1.69468	26.6139	2.89316e-05	0.00139509
AMD1	1.2681	1.36346	6.13829	26.5949	2.90377e-05	0.00139767
SLC2A9	2.00563	1.74261	1.37076	26.5757	2.91456e-05	0.00140031
NTM-AS1	-2.37835	-2.45502	-5.99929	26.5277	2.94165e-05	0.00140899
SYTL5	2.0023	3.29299	-1.67883	26.5248	2.94327e-05	0.00140899
GINS2	1.75325	1.19782	2.76639	26.4808	2.96839e-05	0.00141845
MYOM2	-2.23622	-1.87761	1.03842	26.4523	2.98479e-05	0.00142162
METTL1	1.23566	0.599277	3.0863	26.4478	2.98741e-05	0.00142162
ACTG1	0.925428	0.838429	10.7504	26.4369	2.99367e-05	0.00142162
ICAM1	1.94206	1.78283	3.9335	26.432	2.99651e-05	0.00142162
FCHO1	-1.30483	-1.37388	3.85369	26.4171	3.00518e-05	0.00142319
GPX1	1.45973	1.26231	5.78914	26.382	3.02567e-05	0.00143033
BTBD1	0.554357	0.701303	5.31988	26.3246	3.05958e-05	0.00144204
EIF4EBP1	1.64809	1.75123	3.82225	26.3216	3.06134e-05	0.00144204
CNIH1	1.15381	1.11591	4.51456	26.3059	3.07065e-05	0.00144386
FFAR3	2.94945	3.28161	-4.47822	26.2728	3.09051e-05	0.00145062
CCDC109B	1.16973	1.32768	3.77717	26.2494	3.10458e-05	0.00145311
SPRR2D	3.38609	5.14615	5.11373	26.2458	3.10678e-05	0.00145311
SUB1	1.04525	0.870404	6.20809	26.2099	3.12859e-05	0.00146072
CEACAM1	4.28491	3.44255	1.89054	26.1426	3.16989e-05	0.0014774
PPP4R4	1.73548	1.6347	0.20075	26.1128	3.18842e-05	0.00148125
FAM221A	-1.34824	-1.355	1.79694	26.1113	3.18934e-05	0.00148125
FPGS	1.08796	0.741084	4.36161	26.0858	3.20527e-05	0.00148604
TUBB	1.26283	0.72689	8.9667	26.0612	3.2207e-05	0.00149059
SPPL2A	0.641968	0.981635	4.24224	26.0277	3.24192e-05	0.00149779
CANT1	0.876689	1.07498	4.36203	25.9951	3.26268e-05	0.00150476
SH3GLB2	-0.875939	-1.11542	6.77644	25.9572	3.28703e-05	0.0015125
MAP2K1	0.688158	0.877614	4.69459	25.9513	3.29089e-05	0.0015125
LPCAT4	-0.799737	-0.964511	4.32842	25.9073	3.31945e-05	0.00152298
CIRH1A	0.984012	0.543114	4.91192	25.8811	3.33657e-05	0.00152818
MYC	1.36155	0.683741	6.24198	25.8525	3.35542e-05	0.00153416
CAPZA3	-2.44324	-2.61856	-2.17079	25.831	3.3697e-05	0.00153804
CDH3	2.00337	2.4283	6.81454	25.8068	3.3858e-05	0.00154272
BHLHE40	1.32851	0.997428	6.87095	25.7951	3.39359e-05	0.00154362
GRAMD1C	-1.51339	-1.1137	3.80769	25.7743	3.40755e-05	0.00154731
TLR2	1.31432	1.65253	2.69394	25.7308	3.43702e-05	0.00155802
ASAP3	-0.854429	-0.818785	5.99589	25.7134	3.44881e-05	0.00156069
FGR	1.24532	1.99458	2.7376	25.7025	3.45626e-05	0.00156139
AHCY	1.12399	0.851371	5.65895	25.6912	3.46399e-05	0.00156222
SEMA4G	-1.58554	-1.73269	4.01449	25.6734	3.47627e-05	0.00156509
TWF1	1.17779	1.31808	6.61839	25.6432	3.49712e-05	0.00157133
CCL3L1	4.18281	5.60965	-2.90154	25.6362	3.502e-05	0.00157133
SAMD15	1.45545	2.11661	-1.73226	25.5558	3.5583e-05	0.00158945
LINC01272	1.61761	2.73942	0.355977	25.54	3.56951e-05	0.00158945
BRCA2	1.26302	1.36518	2.85949	25.5288	3.57745e-05	0.00158945
SYNE1	-1.34031	-1.31371	5.44579	25.5203	3.58351e-05	0.00158945
PLK2	1.45238	1.15409	6.29335	25.5159	3.58669e-05	0.00158945
RASSF7	-0.770882	-0.950722	4.79484	25.5142	3.58787e-05	0.00158945
SPRR1B	4.5791	5.06298	8.14125	25.5129	3.58883e-05	0.00158945
HSPA1B	-1.18184	-0.410696	7.196	25.5107	3.59041e-05	0.00158945
NBN	0.752501	0.942286	4.52058	25.4745	3.6164e-05	0.00159828
DPP6	-3.30566	-3.61938	1.12693	25.4564	3.62944e-05	0.00160137
STX1A	1.99758	1.34405	1.4167	25.427	3.65079e-05	0.00160811
PHYHD1	-1.10549	-1.29772	4.0608	25.4091	3.66391e-05	0.0016099
KRT17	4.93472	5.20548	9.84543	25.4048	3.66703e-05	0.0016099
FOXI1	5.51337	6.15628	-2.67807	25.3602	3.69986e-05	0.00162163
DDIAS	1.79579	1.71166	2.51319	25.3155	3.73313e-05	0.00162277
ACTRT3	2.20085	1.60433	-0.417627	25.3131	3.7349e-05	0.00162277
DCAF13	0.883913	0.560775	4.66098	25.3058	3.7404e-05	0.00162277
SNX10	2.07399	2.92657	2.00261	25.3033	3.74226e-05	0.00162277
FBXO31	-0.754721	-0.857564	5.1351	25.3032	3.74231e-05	0.00162277
CSNK1A1	0.78876	1.13998	7.14262	25.3024	3.74294e-05	0.00162277
MATN4	-2.39567	-2.61913	-0.31779	25.2991	3.74536e-05	0.00162277
GALNT6	1.56586	1.82232	5.13219	25.2834	3.75718e-05	0.00162523
SLPI	1.6279	1.85495	6.44763	25.2515	3.7813e-05	0.00163299
FCGR1C	4.24055	5.1725	-2.73123	25.1963	3.82348e-05	0.00164852
CDA	1.93681	2.88907	3.38205	25.1542	3.85602e-05	0.00165985
NEK6	1.73098	1.8463	2.79319	25.1443	3.8637e-05	0.00166045
SDF2L1	1.27048	0.877454	2.70672	25.1325	3.87288e-05	0.0016617
CDRT4	-1.42424	-3.70775	1.77504	25.1105	3.89011e-05	0.00166426
SYT12	2.0857	1.98945	1.55563	25.1088	3.89143e-05	0.00166426
HTR3A	4.18715	4.73959	1.36415	25.0922	3.90448e-05	0.00166556
SEPT9	1.06643	0.907651	7.14999	25.0861	3.90927e-05	0.00166556
NPM3	1.50716	0.917057	3.2946	25.081	3.91334e-05	0.00166556
SYTL1	-1.04817	-1.2736	6.1735	25.0702	3.92189e-05	0.00166652
GRPEL2	0.90463	0.936396	4.29932	25.0516	3.9366e-05	0.00166787
LIMK1	0.755849	1.10306	4.25419	25.0503	3.93766e-05	0.00166787
HOMER1	0.973769	1.60517	2.62838	25.0246	3.95819e-05	0.00167388
KIF19	2.57179	2.85309	-0.743148	24.9934	3.98318e-05	0.00168177
HSP90B1	0.866774	0.956156	7.82005	24.9682	4.0036e-05	0.00168627
C11orf80	-0.708842	-0.799669	4.76939	24.9578	4.01207e-05	0.00168627
GPATCH4	0.9695	0.39128	4.27336	24.9567	4.01296e-05	0.00168627
OSM	4.20213	4.49462	-0.363504	24.9462	4.0215e-05	0.00168718
MS4A6E	3.28091	5.45766	-3.64363	24.9194	4.04338e-05	0.00169142
FAM156B	-1.00331	-2.23793	2.07515	24.9107	4.05057e-05	0.00169142
C20orf203	-1.65937	-1.77378	-0.0559477	24.9104	4.05077e-05	0.00169142
CCT2	0.933884	0.568265	6.2862	24.8622	4.09066e-05	0.00170381
CSTB	2.00841	2.15189	7.52171	24.859	4.09331e-05	0.00170381
IRF7	1.23409	1.24958	3.99444	24.8496	4.10109e-05	0.00170437
TDO2	3.56246	4.95711	-1.7192	24.8322	4.11568e-05	0.00170775
KRT77	-1.68995	-2.08026	7.09169	24.8217	4.12445e-05	0.00170871
FAM84A	0.958244	1.36976	6.06608	24.8019	4.14108e-05	0.00171292
TENM2	0.798331	1.40485	4.55814	24.7603	4.17638e-05	0.00172482
MCFD2	0.599345	0.807931	5.656	24.7059	4.223e-05	0.00174136
STRA6	4.38248	4.6356	0.53721	24.683	4.24276e-05	0.00174679
DBIL5P	-1.98603	-1.50546	-0.519859	24.6677	4.25611e-05	0.00174956
LINC01494	-2.45029	-0.575359	-4.53154	24.6596	4.26308e-05	0.00174971
CHEK1	1.11039	0.940122	3.57583	24.5833	4.33023e-05	0.00176846
HSPB3	-2.5044	-2.98356	-2.31148	24.5812	4.33213e-05	0.00176846
PLA2G4B	-0.213999	-1.16247	6.16957	24.5778	4.33515e-05	0.00176846
PTP4A1	0.938444	1.03499	6.34568	24.5774	4.33547e-05	0.00176846
AMY2B	-1.11302	-1.93039	4.22744	24.5554	4.3551e-05	0.00177373
PGAM1	1.32264	1.46373	7.51389	24.5469	4.3627e-05	0.0017741
KLF7	1.33742	1.50499	4.81732	24.4993	4.40564e-05	0.00178881
GLIS3	2.47166	2.16944	0.686802	24.4861	4.41755e-05	0.00179013
TRIM47	1.08382	0.70797	4.9727	24.4808	4.42241e-05	0.00179013
MATK	1.39133	2.78775	1.19268	24.4608	4.44066e-05	0.00179477
SPRR2E	2.02635	2.90052	7.2716	24.4421	4.45778e-05	0.00179895
QSOX1	0.501704	1.11019	5.56261	24.419	4.479e-05	0.00180476
SLC16A11	-1.83556	-1.63463	1.37271	24.4014	4.49531e-05	0.00180857
ISG20	1.97786	1.75257	1.83242	24.359	4.53482e-05	0.00182171
HM13	0.700039	0.803183	5.69521	24.3426	4.55022e-05	0.00182294
SEC61A1	0.722332	0.661443	7.14271	24.3411	4.55166e-05	0.00182294
EBNA1BP2	1.02478	0.569721	5.40049	24.3245	4.56731e-05	0.00182644
PROK2	5.55986	4.71312	-2.10372	24.3135	4.57766e-05	0.00182782
SBNO2	1.5468	0.998714	6.9649	24.2984	4.59205e-05	0.0018308
PCP2	-1.92006	-2.50422	-0.28531	24.2715	4.61767e-05	0.00183825
COL4A1	2.5397	3.11188	6.46914	24.2236	4.66369e-05	0.00185274
EPHA2	1.29211	0.988013	5.76286	24.2186	4.66857e-05	0.00185274
HIPK2	0.934354	1.30867	4.97292	24.2119	4.67507e-05	0.00185274
PPIB	1.02824	0.856865	7.00223	24.203	4.68368e-05	0.00185338
FABP5P3	1.80181	1.88783	-2.28329	24.1453	4.74016e-05	0.00187293
C10orf99	2.93209	3.68744	4.02575	24.0689	4.81621e-05	0.00190014
CATSPERG	-1.14985	-2.0239	1.23099	24.0476	4.83766e-05	0.00190296
CIRBP	-0.776554	-0.947968	8.11968	24.0475	4.83774e-05	0.00190296
SNRPD1	1.00031	0.734886	4.62186	24.0227	4.8629e-05	0.00190844
CCT3	0.895322	0.665611	6.84946	24.0195	4.86609e-05	0.00190844
ANKRD31	1.89918	3.17703	-0.119063	23.9989	4.88717e-05	0.00191176
POLE2	1.52962	1.11862	2.64806	23.9971	4.88899e-05	0.00191176
PARP12	0.57485	0.883827	4.63518	23.9829	4.9035e-05	0.00191461
MZB1	4.02229	2.82135	-3.17412	23.9299	4.95817e-05	0.0019331
OAZ3	1.41292	1.41877	-0.360641	23.8816	5.00865e-05	0.00194991
TNFAIP1	0.866573	0.990737	5.67357	23.8642	5.02702e-05	0.0019521
PABPN1L	0.725837	-2.18126	-5.14832	23.8467	5.04545e-05	0.0019521
GJA4	1.80915	1.60135	2.5721	23.8459	5.04636e-05	0.0019521
LRR1	1.2497	1.00819	2.79098	23.8399	5.05268e-05	0.0019521
PPM1G	0.963303	0.692503	5.56188	23.8361	5.0567e-05	0.0019521
HK3	2.30323	3.44607	0.605578	23.8344	5.05852e-05	0.0019521
VIPR1	-1.53145	-1.50662	4.7589	23.8192	5.0747e-05	0.00195406
CXCL14	-1.43722	-0.868297	9.17786	23.8044	5.09055e-05	0.00195406
TC2N	0.904616	1.13524	5.23202	23.8014	5.09376e-05	0.00195406
IL4I1	3.28285	3.4169	0.481047	23.7935	5.10222e-05	0.00195406
HPCAL1	0.767604	0.95971	3.66521	23.7922	5.10361e-05	0.00195406
BCAR1	1.28019	1.161	4.62654	23.7882	5.10788e-05	0.00195406
PPRC1	1.06258	0.419991	5.5496	23.7802	5.11657e-05	0.00195456
ACCS	-1.48907	-1.94831	3.47988	23.7232	5.17833e-05	0.0019753
ALPL	2.23714	2.01733	2.17731	23.6987	5.20522e-05	0.0019827
LUZP6	0.54368	0.935919	5.41553	23.6835	5.22196e-05	0.00198337
MTPN	0.54368	0.935919	5.41553	23.6835	5.22196e-05	0.00198337
KRT16P2	5.18885	4.16533	1.99817	23.6711	5.23566e-05	0.00198573
MRPL17	1.10775	0.768803	4.36295	23.6322	5.27884e-05	0.00199706
NOP56	1.1409	0.459832	6.27598	23.6306	5.28064e-05	0.00199706
CHST3	1.15189	1.27098	4.52117	23.6051	5.30924e-05	0.00200501
HSPA4	0.929749	0.903039	5.90027	23.5854	5.33147e-05	0.00201054
SLC39A8	1.51086	1.82751	3.76746	23.562	5.35793e-05	0.00201764
SGMS2	1.09194	1.33002	3.61658	23.5451	5.37715e-05	0.00202201
BMP2K	0.80375	1.16996	3.71678	23.5284	5.39626e-05	0.00202632
TGFB1	1.12463	1.44496	4.98889	23.5148	5.41189e-05	0.00202931
GAL3ST4	-1.06034	-1.2178	4.34416	23.4987	5.43044e-05	0.00203338
LINC00884	2.15515	1.9437	-2.61598	23.4907	5.43963e-05	0.00203395
RANBP1	1.09498	0.721375	5.73018	23.4306	5.50962e-05	0.00205472
FHL2	1.09083	1.12154	4.77217	23.4282	5.5125e-05	0.00205472
C22orf29	-0.887887	-0.784249	5.25485	23.4231	5.51848e-05	0.00205472
HELLS	1.72021	1.43711	2.62405	23.4005	5.54511e-05	0.00206174
STRA13	0.957964	0.330892	4.28637	23.3856	5.5628e-05	0.00206541
IFI27	1.35935	2.96252	5.01582	23.3689	5.58264e-05	0.00206767
CFD	-0.661476	-1.85318	5.395	23.3673	5.5845e-05	0.00206767
DCBLD1	1.87002	2.15261	1.47935	23.3578	5.59591e-05	0.002069
HOXD9	-1.42927	-1.21478	2.52958	23.3239	5.63654e-05	0.00208112
AHDC1	-0.97613	-1.2987	6.09007	23.2874	5.6807e-05	0.0020945
RPN1	0.838681	0.818732	6.56383	23.2767	5.69377e-05	0.0020964
PAXIP1-AS1	-0.856948	-0.991947	3.67282	23.2322	5.74831e-05	0.0021114
GMFB	0.646155	0.925618	4.78596	23.2304	5.75047e-05	0.0021114
SLC43A2	1.03567	1.3147	4.12712	23.2093	5.77653e-05	0.00211804
DLGAP5	1.97993	2.5809	3.13606	23.1944	5.79507e-05	0.00211816
CALCA	3.88391	0.0173255	-4.85896	23.1901	5.80043e-05	0.00211816
CYP3A5	-1.53033	-1.85331	4.89258	23.1898	5.80086e-05	0.00211816
SYNCRIP	0.691195	0.606159	7.13348	23.1798	5.81329e-05	0.00211977
CDC6	1.68209	1.29264	3.46226	23.0809	5.93837e-05	0.0021624
CFAP99	1.64663	3.53559	-4.42884	23.0481	5.98044e-05	0.00217473
LIN7B	-1.099	-1.22978	2.17853	23.0298	6.00414e-05	0.00218035
ACSF2	-1.54646	-1.45001	3.83299	22.992	6.05342e-05	0.0021913
PINX1	1.14212	0.818683	3.04651	22.9879	6.05869e-05	0.0021913
CDK5R1	1.68713	1.53815	3.04627	22.9876	6.05913e-05	0.0021913
CREM	1.09749	1.15342	2.99173	22.9616	6.09333e-05	0.00220017
MESDC1	1.17279	1.24859	3.36998	22.9563	6.10027e-05	0.00220017
WIF1	-3.25312	-4.01995	2.54036	22.9202	6.14811e-05	0.00221441
RAB3B	-1.22827	-0.932408	3.44231	22.8859	6.1941e-05	0.00222794
SLC6A9	-1.29738	-1.21564	5.33781	22.8611	6.22752e-05	0.00223139
RALGDS	-0.580269	-0.92035	6.89943	22.8603	6.22861e-05	0.00223139
WDHD1	0.97083	0.880428	3.38202	22.86	6.22897e-05	0.00223139
CCDC105	-2.12939	-3.7671	-5.04481	22.7992	6.31181e-05	0.00225801
PC	1.14497	1.16686	3.46632	22.7844	6.33224e-05	0.00226226
CENPE	1.28812	2.15041	2.9435	22.7299	6.4079e-05	0.0022862
SFPQ	0.736565	1.03272	6.95159	22.7004	6.44928e-05	0.00229039
ARF4	0.865041	0.900254	6.08476	22.6942	6.45806e-05	0.00229039
CHAC1	2.30516	1.74314	-1.18272	22.694	6.4583e-05	0.00229039
FAM179A	-2.07641	-2.38744	0.710846	22.691	6.46244e-05	0.00229039
GNRH1	-1.20851	-1.25384	2.55026	22.6907	6.4629e-05	0.00229039
UBE2D1	0.760221	1.03933	3.43789	22.6802	6.47777e-05	0.00229259
C1orf74	1.33041	1.10262	3.9709	22.6689	6.49374e-05	0.00229264
CSF3R	3.29861	3.41577	2.5101	22.6679	6.49522e-05	0.00229264
TGFBI	-1.23547	0.0902788	7.59777	22.6605	6.50578e-05	0.00229331
TACC3	1.58795	1.49325	4.49375	22.5898	6.60727e-05	0.00232599
MRPL3	0.792278	0.510767	5.62533	22.5774	6.6252e-05	0.00232715
RCC1	0.945454	0.80259	4.76248	22.5753	6.62816e-05	0.00232715
ESCO2	2.07577	2.43354	1.45597	22.5616	6.64817e-05	0.00233109
IL1B	4.21335	4.13113	1.55574	22.5232	6.70447e-05	0.00234772
PLEK2	1.16063	0.774024	4.32836	22.47	6.78328e-05	0.00237195
OAS3	1.46042	1.9739	5.16911	22.4645	6.7916e-05	0.00237195
GATA3	-1.73223	-1.45402	6.80161	22.4421	6.82508e-05	0.00237773
TRMT6	1.10624	0.639205	4.04194	22.4415	6.82609e-05	0.00237773
STEAP4	2.14154	2.38285	5.45175	22.4351	6.83568e-05	0.00237794
UBE2T	1.58038	1.27634	2.48273	22.4112	6.87186e-05	0.00238427
FAM195A	1.35011	1.27906	1.39362	22.4108	6.87247e-05	0.00238427
GINS4	1.33688	0.966643	3.18834	22.4052	6.8809e-05	0.00238427
EEF1E1	1.07412	0.599164	2.91992	22.3674	6.93855e-05	0.0024011
C7orf49	0.839754	0.899823	3.77422	22.3351	6.98822e-05	0.00241513
DLK2	-0.996984	-1.35961	2.7889	22.2963	7.0485e-05	0.00243279
ABCE1	0.838361	0.625088	5.98597	22.2873	7.0625e-05	0.00243445
DARS2	0.817365	0.99835	2.95745	22.2713	7.08769e-05	0.00243809
MEIKIN	2.89093	3.0685	-4.1727	22.2689	7.09148e-05	0.00243809
CCDC146	-1.50071	-1.30766	3.30336	22.2625	7.10148e-05	0.00243836
LGI2	1.96906	2.18566	0.244387	22.2515	7.1188e-05	0.0024392
VRK2	1.07191	1.15625	3.68842	22.2493	7.12235e-05	0.0024392
RAB15	1.06817	1.07171	3.26706	22.2025	7.19664e-05	0.00246145
CTPS1	1.46509	1.29933	4.34727	22.184	7.22634e-05	0.00246471
PUM3	0.932592	0.665774	4.67552	22.1834	7.22729e-05	0.00246471
WTAPP1	4.53067	3.74781	-3.0925	22.1767	7.23813e-05	0.00246471
ADGRE1	2.51441	3.44681	-3.06918	22.1724	7.24494e-05	0.00246471
TTL	0.928363	0.923748	5.42786	22.1676	7.25272e-05	0.00246471
ARHGEF26	-0.904466	-1.00609	4.20358	22.1532	7.27603e-05	0.00246821
WNT3A	-1.00829	-1.65159	1.13246	22.1497	7.28164e-05	0.00246821
C9orf142	0.466317	-0.408067	4.35681	22.1413	7.29535e-05	0.00246969
PFKFB4	1.39895	1.83869	2.602	22.1311	7.31196e-05	0.00247215
LINC01552	-1.78524	-3.07735	-3.03974	22.0876	7.38314e-05	0.00249303
LOC100505666	-1.14024	-1.33463	2.65969	22.0709	7.41069e-05	0.00249389
RNF19B	0.949049	0.993693	4.68447	22.0652	7.42015e-05	0.00249389
SYNJ2	1.52362	1.30566	4.30579	22.0642	7.42186e-05	0.00249389
CCT6A	0.759695	0.509409	6.90923	22.0536	7.43929e-05	0.00249389
DNAJC15	1.10142	1.28515	4.1037	22.0516	7.44275e-05	0.00249389
IL27RA	1.81382	2.32154	2.43097	22.0482	7.44829e-05	0.00249389
TANGO6	1.07486	0.937105	2.79763	22.0455	7.45286e-05	0.00249389
SPRR1A	3.58445	4.56512	6.49446	22.0406	7.46103e-05	0.00249389
CNDP2	0.599548	0.853152	5.57637	22.034	7.47204e-05	0.00249442
TCL1A	3.56071	2.75016	-3.655	22.0269	7.48389e-05	0.00249523
GYG1	0.754126	0.890417	4.06446	22.0004	7.52841e-05	0.00250691
ADAM11	-1.54092	-2.13075	1.17895	21.9852	7.55408e-05	0.0025123
HS3ST6	-1.55425	-1.57618	4.18531	21.9733	7.57416e-05	0.00251582
ZNF266	-0.730245	-1.28284	5.43901	21.9523	7.60991e-05	0.00252453
MELK	1.5896	1.44273	3.74182	21.9133	7.67681e-05	0.00254353
SLC8A1	-1.45558	-1.34079	2.61408	21.9065	7.68853e-05	0.00254423
HN1	1.47977	1.72526	5.07724	21.8903	7.7164e-05	0.00255027
TMPO	0.792245	0.996871	5.95196	21.8229	7.83441e-05	0.00258292
EPN2	-0.880943	-0.876325	6.22412	21.8227	7.83473e-05	0.00258292
IFI44	1.08308	1.8341	3.01459	21.8141	7.84978e-05	0.00258467
NDC1	0.801291	0.750237	4.2562	21.8054	7.86519e-05	0.00258652
GBP5	1.67498	1.29013	1.88188	21.7887	7.89486e-05	0.00259306
LOC100506725	-4.28594	-2.4084	-2.42617	21.7653	7.93671e-05	0.00260066
ARRB1	0.382991	0.921811	5.06048	21.7648	7.93765e-05	0.00260066
TNNI2	-1.19893	-2.5749	4.08046	21.7501	7.96397e-05	0.00260606
DBNL	0.848111	0.799962	6.03713	21.7393	7.98334e-05	0.00260917
SLAMF9	1.16258	3.31852	-2.82324	21.7249	8.00945e-05	0.00261448
DIMT1	0.913521	0.721576	4.02049	21.6784	8.09405e-05	0.0026328
CXCL17	4.06917	3.62397	-1.92261	21.6727	8.10449e-05	0.0026328
LCP2	1.86607	2.24973	2.94704	21.6701	8.10932e-05	0.0026328
PRDM4	0.763399	0.734185	4.92416	21.6701	8.10935e-05	0.0026328
PIK3R3	2.16269	1.97187	3.47756	21.6638	8.12094e-05	0.0026328
POMP	1.01397	0.794332	5.47931	21.6614	8.12526e-05	0.0026328
SP110	1.07699	0.966297	3.59985	21.6367	8.17091e-05	0.00263799
TMSB4X	0.876346	1.07983	9.15724	21.6354	8.17336e-05	0.00263799
TMEM88	1.65967	1.23826	0.62638	21.6322	8.17928e-05	0.00263799
HMCN2	-3.47594	-3.63866	1.50161	21.6273	8.1883e-05	0.00263799
BMP4	-1.17591	-1.61454	2.8329	21.6258	8.19109e-05	0.00263799
WFIKKN1	-1.44766	-2.71774	0.103493	21.588	8.26162e-05	0.00265747
POLD3	0.928628	0.9872	3.92384	21.5779	8.28065e-05	0.00265931
KLRF2	-2.87796	-2.60865	-0.612599	21.5743	8.28742e-05	0.00265931
PHB	1.07019	0.644702	5.75122	21.5678	8.2996e-05	0.00265999
N4BP2L2	-0.663777	-0.657801	5.67578	21.5363	8.35919e-05	0.00267365
MAPRE1	0.775019	0.897947	5.8073	21.5294	8.37245e-05	0.00267365
APOL6	1.01037	1.53489	4.59239	21.5293	8.37252e-05	0.00267365
SPHK1	1.16546	1.44963	4.23597	21.5229	8.38489e-05	0.00267438
CERS2	0.97398	0.8824	5.13776	21.4754	8.47599e-05	0.00269815
OAF	1.49189	1.50859	3.68233	21.4734	8.47983e-05	0.00269815
RPF2	0.79163	0.310574	4.31026	21.4445	8.53587e-05	0.00271272
LOC399886	2.99225	3.82061	-3.48718	21.415	8.5937e-05	0.00272783
SGK223	1.0326	1.20626	4.05149	21.4054	8.6125e-05	0.00273052
XRN2	0.716708	0.793852	5.46342	21.3705	8.68157e-05	0.00274831
TNPO1	0.729016	0.980271	5.48704	21.3626	8.6973e-05	0.00274831
PAK2	0.62599	0.953758	5.38038	21.3569	8.70849e-05	0.00274831
SLC2A3	1.70372	1.92957	3.91798	21.3561	8.71011e-05	0.00274831
ADGRB1	-1.55609	-3.03932	2.86317	21.3206	8.78124e-05	0.00276745
CAPN2	0.789856	1.11573	6.49921	21.2903	8.84256e-05	0.00278346
CFL1	0.949925	0.997722	8.50016	21.2063	9.01482e-05	0.00283431
SRGAP2B	-1.3457	-0.831496	5.68964	21.1979	9.0323e-05	0.00283644
PDP1	0.764817	1.21645	3.5942	21.1737	9.08288e-05	0.00284703
MUC1	1.88881	1.20858	3.11516	21.1714	9.08767e-05	0.00284703
ST8SIA6-AS1	-0.0286239	-2.18154	-5.39932	21.1663	9.09829e-05	0.00284703
CRY2	-0.94866	-1.3739	5.35213	21.1541	9.12398e-05	0.00285085
FLRT1	-1.96118	-1.54343	0.344533	21.1503	9.13203e-05	0.00285085
TMED9	0.68178	0.842403	5.87808	21.1145	9.20766e-05	0.00287108
LRRFIP1	0.618663	0.834508	6.59423	21.0956	9.24807e-05	0.00288029
MYO1B	1.17047	1.45688	5.75937	21.0892	9.26167e-05	0.00288113
SLC48A1	-0.711762	-0.660047	4.4668	21.0719	9.29897e-05	0.00288784
CLEC3B	-3.26792	-2.16414	3.63261	21.0651	9.31345e-05	0.00288784
YWHAQ	1.05269	1.19043	7.60365	21.064	9.31597e-05	0.00288784
APEH	0.835148	0.491431	5.50356	21.0434	9.36049e-05	0.00289503
NPIPB3	-0.68029	-1.53941	9.37028	21.0398	9.36825e-05	0.00289503
HMBS	1.10698	0.493996	3.45092	21.0381	9.37196e-05	0.00289503
ZNF267	0.885888	1.08497	3.09336	21.0199	9.41142e-05	0.00290383
TUBB3	1.8644	2.12953	4.19941	21.0122	9.42841e-05	0.00290568
CSE1L	0.895688	0.646628	6.13943	20.9978	9.45995e-05	0.00291201
KCNK10	1.66609	2.08101	-0.296817	20.9842	9.4897e-05	0.00291587
GAS6	-0.860292	-0.869326	6.7435	20.9771	9.50529e-05	0.00291587
MRPL13	1.08289	0.852781	3.91238	20.977	9.50553e-05	0.00291587
EIF5	0.933717	0.891957	7.25654	20.9715	9.51776e-05	0.00291625
C1orf68	-2.62563	-1.85669	6.56482	20.96	9.54331e-05	0.00291855
CARHSP1	1.29516	1.5294	5.29909	20.9581	9.54733e-05	0.00291855
FCGR2A	1.05238	2.1891	2.64584	20.9415	9.58433e-05	0.00292207
NOX1	-2.17307	-2.67037	-0.965842	20.9405	9.58652e-05	0.00292207
CDC25B	1.67377	1.37583	6.04861	20.9381	9.59196e-05	0.00292207
TYROBP	1.12512	2.36444	2.66345	20.9246	9.62203e-05	0.00292694
SYT8	-1.44416	-2.39583	6.50477	20.9194	9.63371e-05	0.00292694
LIMA1	0.893389	1.16806	6.91358	20.9126	9.64904e-05	0.00292694
CLEC7A	0.937698	1.49286	3.889	20.9112	9.65216e-05	0.00292694
STEAP1	2.43055	1.95413	1.95818	20.9023	9.67208e-05	0.00292962
SNRNP25	1.16894	0.669022	2.78382	20.8848	9.71169e-05	0.00293826
MKI67	1.73136	2.0902	5.7508	20.8725	9.73935e-05	0.00294326
MYBL2	2.04009	1.92039	4.15169	20.8609	9.7659e-05	0.00294598
KALRN	1.08389	1.17133	2.93762	20.8588	9.77059e-05	0.00294598
CCL20	3.92109	4.44058	-0.770827	20.8384	9.81713e-05	0.00295664
GCSH	1.13179	0.916412	3.71661	20.83	9.83637e-05	0.00295907
GNGT2	1.65702	2.08763	-1.8517	20.8204	9.85853e-05	0.00296237
AGAP2	1.45226	1.25831	2.44816	20.7929	9.92207e-05	0.00297762
UTP14A	0.798725	0.417244	4.06049	20.7887	9.93176e-05	0.00297762
PA2G4	0.808526	0.413492	7.45249	20.7558	0.000100084	0.0029925
BBS2	-0.675884	-1.06308	4.96638	20.7533	0.000100143	0.0029925
STK17A	1.36892	1.43865	4.1319	20.7529	0.000100153	0.0029925
CBX3	0.643299	0.515369	6.25017	20.7461	0.000100312	0.00299386
SEC61G	1.00868	0.829858	4.2043	20.7359	0.000100552	0.00299764
HAUS7	-0.932654	-1.80652	3.90932	20.7083	0.000101204	0.00301322
LRP4	-1.69658	-1.49352	6.02147	20.7042	0.000101302	0.00301322
NEK4	0.558716	0.794691	3.18977	20.6803	0.000101872	0.00302676
GDPD2	-1.41892	-1.78622	4.19751	20.6621	0.000102307	0.00303631
PSMD1	0.7025	0.681832	6.23973	20.6564	0.000102444	0.00303695
TAGLN2	0.83881	0.886668	8.49832	20.6418	0.000102798	0.00304403
LHFPL2	1.33203	2.0783	3.30754	20.632	0.000103035	0.00304764
TK1	1.62948	1.63941	4.56578	20.6188	0.000103355	0.00305319
AGO2	1.54688	1.53829	2.5484	20.6147	0.000103453	0.00305319
SLC25A29	-0.648537	-1.43719	4.76606	20.5987	0.000103844	0.00306063
TNFSF10	0.751732	1.35844	5.62376	20.5939	0.000103962	0.00306063
BRINP1	1.7317	2.52234	-2.66043	20.5863	0.000104147	0.00306063
CCL4	2.82902	4.1056	-1.76299	20.5855	0.000104168	0.00306063
CMSS1	0.942644	0.284199	3.58736	20.5793	0.00010432	0.00306077
CD151	0.797596	0.862375	5.98739	20.5759	0.000104403	0.00306077
IZUMO4	-1.49909	-1.58578	0.5677	20.5647	0.00010468	0.00306547
NPM1	0.937021	0.649952	8.5267	20.5297	0.000105547	0.00308746
VANGL1	0.578208	0.894638	4.71403	20.5243	0.000105681	0.00308796
RFC3	0.955641	0.819602	3.60268	20.5072	0.000106108	0.00309701
POLR3G	1.51072	1.62658	3.31438	20.483	0.000106718	0.00311121
VGLL1	2.55528	3.75662	-3.46928	20.4786	0.000106829	0.00311121
EXO1	1.88098	1.62461	2.19672	20.4704	0.000107036	0.00311382
KMT2E-AS1	-1.02488	-1.07126	1.73938	20.462	0.000107247	0.00311653
DOC2GP	-2.11838	-3.17243	-3.545	20.4427	0.00010774	0.00312519
TMEM132B	-1.51093	-1.61741	2.08758	20.4411	0.000107781	0.00312519
VDAC1	0.894715	0.81928	7.02767	20.4301	0.00010806	0.00312985
ST14	0.883607	1.0846	6.78624	20.4039	0.000108736	0.00314597
TYMS	1.37357	1.43948	4.29693	20.3808	0.000109331	0.00315433
SOX9	2.0659	2.36752	4.57543	20.3747	0.00010949	0.00315433
PHLDA2	2.40942	1.73842	3.26644	20.3731	0.000109531	0.00315433
DCTPP1	1.06733	0.871678	3.69861	20.3715	0.000109573	0.00315433
C4orf46	0.854695	1.10104	2.75705	20.3697	0.00010962	0.00315433
SMC4	1.05268	1.20896	5.867	20.3559	0.00010998	0.00315622
SLC2A4RG	-0.385304	-0.690177	5.70943	20.3554	0.000109994	0.00315622
ADSL	0.83713	0.545135	4.45641	20.3535	0.000110044	0.00315622
SEC24A	0.732601	1.19934	3.80436	20.3401	0.000110394	0.00316284
LOC100419583	0.875682	1.28523	3.77882	20.3355	0.000110514	0.00316284
CYP7B1	1.42374	1.60244	1.4804	20.3212	0.00011089	0.00317019
CD53	1.62282	2.18986	2.94213	20.3109	0.000111163	0.00317457
NNMT	2.589	1.88529	4.32609	20.2907	0.000111699	0.00318643
EGR1	1.77337	1.25302	5.5547	20.272	0.000112197	0.00319421
HS3ST3A1	2.2118	3.03295	-0.433182	20.2704	0.000112239	0.00319421
JUNB	1.42061	1.11498	7.05189	20.2625	0.000112451	0.00319421
IL1A	1.6146	2.29463	1.58453	20.2624	0.000112454	0.00319421
MICAL2	1.09531	1.0766	4.62423	20.2565	0.000112613	0.00319529
HYAL3	1.25278	0.99538	0.813464	20.2403	0.000113049	0.00320111
AHRR	-1.70225	-2.01234	3.38523	20.2399	0.00011306	0.00320111
CXCR6	2.98808	2.7861	-1.607	20.2277	0.000113388	0.00320516
SAT1	1.5034	1.68237	6.674	20.2256	0.000113445	0.00320516
PROM1	4.57867	4.7882	0.526333	20.1682	0.000115013	0.00324599
LINC01468	2.56242	3.42373	-4.5576	20.1394	0.000115806	0.0032649
SLC22A17	-1.35358	-1.7886	3.22686	20.1337	0.000115966	0.00326591
GLCCI1	-1.11288	-0.829745	3.6551	20.1121	0.000116568	0.00327939
ARHGEF16	1.42389	0.396928	3.5838	20.0976	0.000116974	0.00328733
FAM132B	2.15171	2.666	-0.93194	20.0781	0.000117523	0.00329893
CCDC64	-0.829596	-1.29707	5.71466	20.0741	0.000117636	0.00329893
LOC285074	-1.20963	-0.611661	3.3645	20.0482	0.00011837	0.003316
TMED7	0.481331	0.851034	5.38957	20.0285	0.000118931	0.00332819
BUB1	1.78951	2.23596	3.20143	20.0165	0.000119275	0.00333428
LCLAT1	0.744906	0.846645	3.7037	19.9927	0.00011996	0.00334988
N4BP2L2-IT2	-1.43852	-1.50497	2.52031	19.9764	0.000120432	0.00335588
VIM-AS1	1.2557	1.36617	0.130867	19.9735	0.000120517	0.00335588
ZFP36	1.29647	0.689901	6.52619	19.9658	0.000120739	0.00335588
TSTA3	1.09516	0.567821	6.47509	19.9655	0.000120749	0.00335588
CD36	0.739597	2.32377	5.01988	19.9635	0.000120808	0.00335588
AKIRIN1	0.685821	0.61004	4.8944	19.9499	0.000121203	0.00336106
LUC7L3	-0.966639	-1.19144	7.34902	19.9484	0.000121249	0.00336106
MCOLN3	-2.09328	-2.78161	2.55878	19.9354	0.000121628	0.00336805
ENDOV	-0.695929	-0.711523	2.96709	19.8903	0.000122961	0.00340141
DLAT	0.70074	0.805954	4.61997	19.8779	0.000123329	0.00340804
KLK1	-1.14287	-1.50847	3.3989	19.8698	0.000123572	0.00340833
CAPRIN1	0.5824	0.842065	6.9247	19.8689	0.000123597	0.00340833
TOMM34	1.13365	0.803632	3.73393	19.8622	0.000123799	0.00341008
TICRR	1.61506	1.93008	1.93986	19.8582	0.000123919	0.00341008
POU6F1	-1.15378	-1.41427	3.81096	19.8383	0.000124517	0.00342299
TYSND1	-0.554972	-0.698879	4.70138	19.8321	0.000124704	0.00342457
ZNF860	1.20006	1.43747	0.69213	19.8087	0.000125413	0.00344048
USP43	1.37151	1.11983	2.90512	19.8019	0.00012562	0.00344258
MGME1	-0.830621	-0.58723	4.79228	19.7971	0.000125766	0.00344302
KAT2A	-0.914457	-1.73197	6.27068	19.7884	0.000126032	0.00344674
DNAH5	2.55118	3.47843	-1.92275	19.7729	0.000126509	0.00345623
BYSL	0.916742	0.539974	3.44413	19.7559	0.000127033	0.00346694
CLEC4D	2.08453	2.20485	-4.33112	19.7442	0.000127394	0.00347132
HNRNPU-AS1	-0.807355	-0.975888	5.62184	19.7422	0.000127455	0.00347132
PRELID1	1.23136	1.0855	6.46296	19.725	0.000127989	0.00348227
SURF4	0.759675	0.840767	6.68064	19.7027	0.000128686	0.00349764
PAMR1	-2.79577	-2.69161	2.57335	19.6935	0.000128975	0.00349938
NIP7	0.972341	0.543785	4.79115	19.6922	0.000129014	0.00349938
BLOC1S1-RDH5	-1.0538	-1.59077	1.49362	19.6468	0.000130451	0.00353473
ASAH2B	1.59037	1.3474	-0.494262	19.6391	0.000130695	0.00353509
TMEM206	0.957506	1.23121	1.57825	19.6348	0.000130835	0.00353509
CHI3L2	3.3038	3.68943	2.92866	19.6338	0.000130865	0.00353509
THEMIS2	2.11312	2.13773	2.56901	19.6276	0.000131065	0.00353687
TBXAS1	1.70562	2.734	0.114332	19.6135	0.000131515	0.00354517
BOP1	0.856464	0.44668	4.95344	19.6096	0.00013164	0.00354517
LOC574538	-2.93252	-3.85297	-4.46378	19.6047	0.000131798	0.00354581
HAMP	0.794539	2.28139	-2.83318	19.5885	0.000132321	0.00354967
ALDOA	1.00073	0.974332	8.68369	19.5869	0.000132374	0.00354967
DHFR	1.35784	0.996049	5.468	19.5856	0.000132417	0.00354967
SOCS1	1.66433	1.33173	1.6332	19.5837	0.000132477	0.00354967
POLR2J4	-0.678574	-1.23602	3.60179	19.5636	0.000133131	0.00356073
CHEK2	1.00028	0.682122	2.81474	19.5627	0.000133159	0.00356073
PIK3AP1	1.53733	2.99434	1.38221	19.5573	0.000133337	0.00356188
ALDH3A2	-1.10239	-1.15763	7.92629	19.5393	0.000133926	0.00357401
CCER2	-1.13467	-2.20492	-0.359782	19.5241	0.000134426	0.00358375
HSPE1	0.968635	0.460754	5.03285	19.5122	0.00013482	0.00358703
SPTSSA	1.06134	0.807356	5.79028	19.5121	0.00013482	0.00358703
GTF2IRD2B	-1.19764	-1.00128	3.23022	19.4786	0.000135935	0.00361235
DNMT1	1.06335	0.740804	6.12139	19.4741	0.000136083	0.00361235
ESPN	-1.31452	-1.68599	5.28725	19.4686	0.000136268	0.00361235
CBX2	0.813442	0.824755	3.24223	19.4671	0.000136318	0.00361235
CDC45	1.68581	1.00377	3.08136	19.4628	0.000136462	0.00361256
ABHD11	-0.177685	-0.739462	3.9986	19.4551	0.000136723	0.00361305
DNAJA4	-0.728891	-0.831511	5.43749	19.4538	0.000136764	0.00361305
FAM151B	1.24728	1.78155	-0.693847	19.4501	0.00013689	0.00361305
ORAOV1	-0.717137	-0.842031	4.13312	19.4186	0.000137954	0.00363751
CATIP-AS1	2.54342	2.9939	-3.95808	19.411	0.000138214	0.00364072
POLR1C	0.815562	0.0803664	4.24492	19.3987	0.000138633	0.00364815
SYT7	1.42532	1.66609	2.60171	19.3704	0.000139603	0.0036653
DEPDC1B	1.68713	1.94191	2.29109	19.3697	0.000139628	0.0036653
TTC39A	1.71298	1.50759	4.32324	19.3676	0.0001397	0.0036653
ADORA1	3.00234	3.25602	-0.39921	19.362	0.000139891	0.00366666
RGS4	1.49848	2.58438	-1.84999	19.3569	0.000140067	0.00366764
ECHDC2	-0.830742	-1.14912	4.85912	19.3493	0.000140331	0.00367092
ARNTL2	0.900652	1.42576	5.40689	19.3314	0.000140952	0.00368056
SSR3	0.690861	0.815038	6.152	19.3307	0.000140977	0.00368056
IFITM1	1.29073	1.39434	5.51676	19.3206	0.000141331	0.00368412
NUCB2	0.900006	0.845479	4.48899	19.313	0.000141594	0.00368412
AHNAK2	-0.858888	-0.743148	8.8609	19.3112	0.00014166	0.00368412
LINC01330	-3.33735	-2.22771	-4.12165	19.3109	0.00014167	0.00368412
LILRB4	2.6538	4.10539	0.303431	19.2684	0.000143166	0.00371859
ABCC1	0.606893	0.782764	5.39666	19.2653	0.000143277	0.00371859
GFAP	5.45714	4.94758	-0.873766	19.2598	0.00014347	0.00371987
TMEM165	1.03785	1.28145	5.70115	19.256	0.000143607	0.00371987
C1orf56	-1.08851	-0.817724	1.88112	19.2371	0.00014428	0.00373326
SLC16A1	1.53985	1.59272	5.10461	19.2334	0.000144412	0.00373326
AIM2	1.40614	2.10809	-1.0621	19.2297	0.000144547	0.00373326
SAPCD1	-1.64387	-2.4224	1.65957	19.2231	0.000144783	0.0037357
IGSF3	0.285258	0.850628	5.88458	19.2091	0.000145287	0.00374506
NMB	1.78663	1.67678	1.04363	19.1991	0.000145649	0.00375073
PLIN3	0.99599	1.06492	6.51751	19.1835	0.000146211	0.00376156
GADD45GIP1	0.911044	0.572364	4.57178	19.1746	0.000146537	0.00376303
PHC2	0.964312	0.640064	5.56178	19.1742	0.000146553	0.00376303
METTL17	-0.505889	-1.07352	5.30062	19.1605	0.00014705	0.00377216
JAK3	1.69144	1.25214	4.161	19.1557	0.000147225	0.00377298
LFNG	-1.54598	-1.51588	4.73867	19.1476	0.000147525	0.003777
ITGA6	1.00526	1.47823	7.38804	19.1323	0.000148088	0.00378662
ZAK	0.596549	0.606383	5.61922	19.1296	0.000148186	0.00378662
NCLN	0.914356	0.549353	5.62808	19.1072	0.000149016	0.00380415
DTL	1.48613	1.41478	3.03769	19.0981	0.000149352	0.0038082
TP53I3	1.20292	1.23065	3.48659	19.0952	0.000149463	0.0038082
EIF3J-AS1	-0.974882	-0.74959	2.43357	19.0829	0.000149919	0.00381386
TIMELESS	1.29307	0.868872	4.59519	19.0815	0.000149973	0.00381386
GMPPB	0.848636	0.430854	3.77213	19.0542	0.000150998	0.00383626
SNHG15	1.07028	0.413561	3.31611	19.0391	0.000151568	0.00384478
CD1D	2.30075	2.3192	-0.85718	19.0326	0.000151816	0.00384478
TCHP	-0.797864	-0.928538	5.41671	19.0315	0.000151855	0.00384478
RBM47	0.733503	1.02568	4.75521	19.03	0.000151915	0.00384478
ASB11	-1.14941	-1.57891	0.911985	19.0082	0.000152745	0.0038586
IDH3A	0.743512	0.607688	5.56292	19.008	0.000152753	0.0038586
SLC52A3	2.10246	2.51524	1.16872	18.9963	0.000153198	0.00386618
TNFRSF25	-1.02776	-1.72086	5.89467	18.9877	0.00015353	0.00387086
MRPL35	0.730948	0.705732	4.30806	18.9811	0.000153784	0.00387122
MCL1	0.728068	0.705608	7.50668	18.9797	0.000153837	0.00387122
TRPV6	-1.63105	-2.15266	2.97635	18.9754	0.000154004	0.00387174
ATP6V1C2	-1.47775	-1.25536	6.65772	18.9709	0.000154176	0.00387238
DRD4	-1.43904	-2.23437	-0.687898	18.9573	0.000154701	0.00388106
LIPM	-1.50781	-1.4383	3.49446	18.9544	0.000154814	0.00388106
CCNB1	1.80834	2.19263	4.42175	18.922	0.000156079	0.00390906
PDZD7	-2.37005	-2.27202	0.205868	18.9157	0.000156324	0.0039115
SLC1A5	1.41243	1.23197	5.13482	18.904	0.000156786	0.00391936
FBXO44	-1.03944	-1.44206	4.64614	18.8819	0.000157657	0.00393742
ECM2	-1.89687	-1.57744	2.46883	18.8771	0.000157849	0.00393848
LOC101928103	-1.40561	-1.48806	0.879919	18.873	0.000158013	0.00393887
FAM120A	0.557431	0.651291	6.82575	18.861	0.000158491	0.00394707
DDX60L	0.716012	1.37092	3.76447	18.8358	0.000159499	0.00396843
CCT8	0.735584	0.378039	6.59122	18.8233	0.000160002	0.00397722
NCAPG2	1.17382	1.1714	4.47465	18.8181	0.000160211	0.00397866
LINC01093	2.25779	0.898975	-5.50119	18.7769	0.000161886	0.00401486
SAA2	4.65338	4.00254	2.01336	18.7748	0.000161971	0.00401486
NUS1	0.942136	0.828351	5.24396	18.765	0.000162374	0.00401876
MEIS1	-1.47909	-1.09509	2.96529	18.7635	0.000162432	0.00401876
S100A3	1.51027	1.01238	3.02911	18.7502	0.00016298	0.00402855
SMARCA5	0.556666	0.793628	5.30254	18.7393	0.000163432	0.00403594
GSDMB	-1.11029	-1.46899	3.01711	18.7329	0.000163694	0.00403866
LOC100131564	-1.02002	-1.23488	4.1157	18.7267	0.000163953	0.00404082
PRDX3	0.819226	0.864341	5.08717	18.7221	0.000164141	0.00404082
TMPRSS11F	-1.49594	-0.441385	1.96406	18.7198	0.00016424	0.00404082
ZPR1	0.911332	0.568995	4.22412	18.7062	0.000164806	0.0040496
LINC00707	2.48555	2.28402	-0.626666	18.7015	0.000165001	0.0040496
EPHB2	1.41072	2.12672	1.0687	18.7002	0.000165056	0.0040496
EXOC5	0.451685	0.988314	4.9127	18.6953	0.000165262	0.0040509
TMEM221	-1.3257	-2.41152	-1.86281	18.6837	0.000165748	0.00405882
CALM1	0.778139	0.936204	8.27514	18.6802	0.000165891	0.00405882
ZWINT	1.49736	0.933678	4.33219	18.6535	0.000167021	0.00408269
CENPI	1.6527	2.00422	0.469604	18.6391	0.000167632	0.00409384
ZNF878	2.09478	1.38723	-0.737843	18.63	0.000168021	0.00409955
PNPLA7	-1.25935	-1.92502	4.56404	18.6036	0.000169149	0.00412329
NUDT4P1	0.567363	0.747972	4.81724	18.5963	0.000169463	0.00412436
ALOXE3	-1.11192	-1.37579	5.76158	18.5954	0.000169505	0.00412436
CYHR1	-0.560374	-0.796414	4.27674	18.5884	0.000169807	0.00412792
FCHSD1	-1.00005	-1.16277	5.40501	18.5818	0.000170091	0.00413104
AKIRIN2	0.879801	0.811898	4.20769	18.5724	0.000170499	0.00413366
C5AR1	1.04991	1.93683	2.33531	18.5715	0.000170538	0.00413366
SLC16A5	-1.06572	-0.859618	3.40696	18.5685	0.000170668	0.00413366
SEMA6B	1.63483	1.9259	2.50553	18.5523	0.000171371	0.00413986
IL17D	-1.49247	-1.85525	0.00841624	18.5517	0.000171401	0.00413986
G3BP2	0.509963	0.855032	5.5336	18.5444	0.000171716	0.00413986
KIF20A	1.77079	2.42084	3.63798	18.5442	0.000171727	0.00413986
ENO4	-1.01923	-1.07135	0.283049	18.5431	0.000171773	0.00413986
KCNJ14	-0.741473	-1.16808	1.43545	18.5371	0.000172037	0.00413986
CCL7	4.03353	4.12981	-2.62999	18.5355	0.000172106	0.00413986
DNAJC12	1.32593	1.94131	-2.71759	18.534	0.000172175	0.00413986
CD83	2.36699	2.02875	2.6001	18.5302	0.00017234	0.00413997
CDYL2	3.62751	4.09041	-1.59953	18.5266	0.000172499	0.00413997
DYNLT1	0.877828	0.799591	4.42905	18.5232	0.000172649	0.00413997
ADAM10	0.413531	0.958324	5.43741	18.5058	0.000173416	0.0041546
ERO1A	1.01719	1.45978	5.68744	18.4891	0.000174156	0.00416857
HELZ2	1.37544	1.2241	5.25249	18.4768	0.000174705	0.00417718
SH3PXD2A-AS1	1.99471	2.01083	2.9644	18.474	0.000174832	0.00417718
RAB17	1.88171	1.5302	0.686069	18.4654	0.000175213	0.0041819
CLPB	1.25386	1.14736	2.51015	18.4625	0.000175345	0.0041819
TIMM10	1.04238	0.707894	3.40958	18.4484	0.000175979	0.00419323
DSTYK	-0.807939	-0.568346	5.26954	18.4402	0.00017635	0.00419829
YPEL3	-0.833281	-0.899014	5.51416	18.434	0.000176628	0.00420114
SAPCD2	1.27067	1.27569	3.77488	18.4056	0.000177918	0.00421912
PCSK1	2.50056	1.95177	-0.0327536	18.4051	0.000177941	0.00421912
PPIC	0.641397	1.05914	4.11178	18.4022	0.00017807	0.00421912
RPP40	0.972536	0.788714	2.47906	18.4013	0.000178116	0.00421912
MAOB	0.925905	1.15732	3.74668	18.3998	0.000178181	0.00421912
SLC25A22	0.751724	0.257362	4.00112	18.3854	0.000178842	0.004231
PRMT1	0.811978	0.396064	5.77511	18.3699	0.000179553	0.00424355
CACNA2D2	-1.83576	-2.33671	1.6709	18.3669	0.000179693	0.00424355
CALCOCO1	-1.22323	-1.11979	6.88812	18.3557	0.000180207	0.00424852
GINS3	1.05648	0.990361	2.94136	18.3532	0.000180324	0.00424852
DDX39A	0.932719	0.385804	5.46852	18.3519	0.000180385	0.00424852
CAMKV	-0.75364	-2.73411	-1.77953	18.3462	0.000180648	0.00425092
PPP1R3E	-0.984322	-1.01036	3.95356	18.3397	0.000180953	0.00425432
DOK3	1.39505	1.6995	2.60896	18.3314	0.000181339	0.00425962
ENTPD7	1.3533	1.86834	3.50938	18.3279	0.0001815	0.00425963
VKORC1	0.993765	1.05656	5.0218	18.3163	0.000182044	0.00426744
INPP5J	-0.840761	-1.28611	2.34753	18.3139	0.000182155	0.00426744
GLTSCR2	-1.091	-0.94241	8.05812	18.3095	0.00018236	0.00426844
LSM12	0.756848	0.787565	5.15753	18.2979	0.000182905	0.00427742
ARHGEF10L	-0.829527	-0.913239	6.01382	18.2845	0.000183538	0.00428107
PRPS1	1.03645	0.856941	3.70732	18.2831	0.000183604	0.00428107
MIB2	-0.187687	-0.724084	5.90937	18.2824	0.000183639	0.00428107
CYP1A1	-5.347	-5.80466	-0.687226	18.2809	0.000183708	0.00428107
LOC644285	-1.48823	-1.9738	0.353006	18.2722	0.00018412	0.00428655
MAPKAPK5-AS1	-0.63093	-0.88317	3.2006	18.2691	0.000184267	0.00428655
KIAA1683	-1.99067	-1.93962	1.6598	18.2579	0.000184802	0.00429522
MAPRE3	-0.987455	-1.14797	4.33342	18.253	0.000185035	0.00429688
ARL14	2.65398	3.80228	-1.88209	18.2444	0.000185445	0.00430262
KLF4	-1.18628	-1.06534	7.61283	18.2396	0.000185676	0.00430421
LINC00619	2.04677	2.23217	-4.73112	18.2346	0.000185915	0.00430577
CAMKK1	-0.631776	-1.15653	4.52694	18.2314	0.000186069	0.00430577
LAP3	0.905899	0.939547	5.52353	18.2233	0.000186456	0.00431095
USP21	-0.756995	-0.846625	4.31992	18.2152	0.000186848	0.00431328
SIM2	-1.33636	-1.90459	-0.313898	18.2145	0.000186882	0.00431328
MYH10	0.278993	0.890556	4.63663	18.1925	0.000187949	0.00433412
ITGA5	1.44029	1.60328	5.47261	18.1861	0.00018826	0.00433752
CEACAM6	3.31523	3.8497	3.6616	18.1821	0.000188452	0.00433816
C1orf95	-1.87334	-1.67189	2.32855	18.1647	0.000189301	0.00435238
IGSF6	0.980267	1.97437	0.482305	18.1628	0.000189398	0.00435238
MAD2L1	1.42679	1.41443	3.09209	18.1537	0.000189843	0.00435881
PLEKHG5	-1.26749	-1.88674	7.52623	18.1475	0.000190149	0.00436205
GALK1	0.672409	0.756835	3.71474	18.1377	0.000190633	0.00436937
SRPRB	0.95733	0.789482	4.6528	18.1209	0.000191463	0.00438131
SAAL1	0.897026	0.655564	2.74624	18.1205	0.000191485	0.00438131
FAM180B	-3.34163	-3.28853	-1.27397	18.1158	0.000191716	0.00438159
TIMM23	0.79502	0.568578	4.74237	18.1135	0.000191828	0.00438159
URB2	1.13785	0.935789	2.75627	18.1094	0.000192034	0.00438252
CRABP2	1.5596	1.81123	6.19075	18.0901	0.000192996	0.00439737
YARS2	0.82825	0.60427	3.07369	18.089	0.000193054	0.00439737
CIB2	0.861784	1.47708	1.87366	18.0864	0.000193183	0.00439737
DDX21	1.15239	0.961249	6.68903	18.0555	0.000194738	0.00442896
TIMM50	0.644015	0.276371	4.81018	18.0311	0.000195978	0.00445332
SUSD1	0.98767	1.24278	1.57573	18.026	0.000196241	0.00445548
HHATL	-4.21939	-5.87005	-2.93887	18.0146	0.000196822	0.00446484
CDCA5	1.7774	1.65468	3.48529	18.0043	0.000197353	0.00447061
IL7R	3.55851	3.09027	3.42027	18.003	0.000197419	0.00447061
CDKN3	1.51632	1.76706	2.76615	17.9998	0.000197583	0.00447061
C16orf59	1.5201	1.00026	1.32975	17.9861	0.000198288	0.00448204
SNHG17	1.15455	0.331364	3.43075	17.9813	0.00019854	0.00448204
NPM2	-0.907751	-1.68616	-1.13629	17.9802	0.000198596	0.00448204
FBXL16	-0.907835	-1.08831	3.42649	17.9618	0.00019955	0.00449972
C21orf2	-0.424779	-0.927314	4.24405	17.9564	0.000199834	0.00450126
CASC2	1.50507	1.70425	-0.919316	17.954	0.000199958	0.00450126
C17orf62	0.844498	0.676142	5.20735	17.9446	0.00020045	0.00450843
IQGAP1	0.288087	0.87292	7.73066	17.9414	0.000200617	0.00450843
FGF22	-1.9227	-1.5126	1.4406	17.9283	0.000201304	0.00452003
ZNF540	-1.39965	-1.43442	1.31587	17.9204	0.000201718	0.0045255
OMD	-3.71899	-2.39169	-0.604746	17.9122	0.000202153	0.0045314
POC1A	1.43056	1.32082	2.2694	17.8953	0.000203047	0.00454663
LILRA1	3.05278	3.16309	-1.96135	17.8929	0.000203175	0.00454663
OVCH2	-1.67211	-2.16795	0.675955	17.8851	0.000203592	0.00455211
EGFL8	-0.837587	-1.47685	3.68252	17.8776	0.00020399	0.00455716
P4HTM	-0.946916	-1.1465	3.52337	17.87	0.000204396	0.00456238
KIAA1217	0.936091	1.05783	6.09085	17.8515	0.000205392	0.00458074
PNPLA3	-1.93675	-1.73569	2.87906	17.8466	0.000205654	0.00458273
QTRT1	-0.084532	-0.92909	5.26927	17.8353	0.000206263	0.00459243
IL11RA	-1.48906	-1.7543	4.29168	17.8168	0.000207271	0.00461099
ITGAV	0.320412	1.13992	6.21564	17.8088	0.000207706	0.0046168
SH3D19	-0.915847	-0.594536	5.99224	17.8028	0.000208034	0.00462021
ENTPD2	0.984943	-0.374621	2.63347	17.7973	0.000208335	0.00462139
TOR4A	1.25722	1.15868	3.12356	17.7923	0.000208607	0.00462139
BCL2L2-PABPN1	-0.287545	-0.738833	6.35469	17.7922	0.000208611	0.00462139
HIST1H2BJ	2.56187	2.95486	-3.174	17.7763	0.000209487	0.00463384
SEC24D	0.816623	1.16685	4.03322	17.7756	0.000209523	0.00463384
CCNA1	3.62475	2.62924	-1.25357	17.7562	0.000210597	0.00464489
EIF2B2	0.982439	0.89593	3.95936	17.7561	0.000210601	0.00464489
C1QBP	1.00704	0.724249	5.74777	17.7536	0.000210738	0.00464489
MANF	0.879016	0.77041	4.92902	17.7517	0.000210843	0.00464489
CH17-360D5.1	-1.16549	-1.9233	0.34734	17.7507	0.0002109	0.00464489
SGK3	-0.727144	-0.614739	4.43702	17.734	0.000211828	0.00466145
NUDCD1	1.02857	1.02144	2.98151	17.7234	0.000212421	0.00467061
LAMTOR4	-0.857358	-1.19726	4.94269	17.7103	0.000213158	0.0046797
SNORA18	1.81354	1.38121	-0.781784	17.7098	0.000213188	0.0046797
GFM1	0.60601	0.631325	4.72631	17.7049	0.00021346	0.0046818
MRPL23-AS1	-2.27536	-2.44564	-1.19622	17.7008	0.000213692	0.00468301
MIR22HG	1.08056	0.520339	5.11826	17.6821	0.000214751	0.00470232
TMEM99	-1.22018	-1.13564	4.50617	17.6534	0.000216382	0.00473413
TMED7-TICAM2	0.406717	4.0087	-2.46115	17.6474	0.000216724	0.00473769
PIM3	0.741109	0.133238	6.10747	17.6429	0.000216985	0.00473947
HERC6	1.04602	1.73383	3.29137	17.6237	0.00021809	0.00475969
PPM1F	0.73632	0.840683	5.44344	17.6173	0.000218457	0.00476377
NME1	0.920922	0.560481	5.10792	17.6083	0.000218981	0.00476757
CD68	1.30602	2.47566	4.2889	17.6081	0.000218992	0.00476757
ST5	1.05788	1.09191	5.3565	17.5884	0.000220139	0.00478862
SACS	0.955233	1.25689	3.57733	17.5512	0.00022232	0.00483208
VSIG8	-1.17965	-1.67674	1.86678	17.5402	0.000222972	0.00484228
SRSF5	-0.707378	-0.965504	8.0991	17.5193	0.00022421	0.00486256
CPSF2	0.418219	0.67463	5.14929	17.5152	0.000224455	0.00486256
C15orf54	2.94537	3.2296	-4.09514	17.5145	0.000224495	0.00486256
HRH1	1.49194	1.52801	3.26246	17.5121	0.00022464	0.00486256
CPSF3L	-0.256091	-0.645634	5.79507	17.4901	0.000225959	0.00488711
KIFC2	-1.01434	-1.8324	7.19429	17.4837	0.000226342	0.00489139
DBF4	0.862371	0.775001	3.47181	17.4757	0.000226825	0.00489783
FCGR1A	3.77853	4.39732	-1.61824	17.4658	0.000227426	0.0049068
EFCC1	-0.916544	-1.49373	0.901742	17.4329	0.000229427	0.00494595
PPOX	-1.10495	-1.21912	3.35616	17.4109	0.000230782	0.00497111
PKMYT1	1.91652	1.2689	3.75168	17.3983	0.000231558	0.00498377
PHLDA1	1.6051	1.5509	4.92562	17.3883	0.000232179	0.00499307
NME3	-0.502387	-0.951091	4.03792	17.383	0.000232504	0.00499597
CYCS	0.911166	0.840813	6.19203	17.38	0.000232691	0.00499597
PPP2R2B	-1.13453	-1.3107	0.497252	17.3628	0.000233767	0.005015
CDCA2	1.58524	1.9519	2.108	17.358	0.000234063	0.00501729
RRP1B	0.678408	0.488396	5.15325	17.3073	0.000237266	0.00508184
WHSC1	0.884264	0.810417	5.87772	17.2883	0.000238477	0.00510045
DLX3	-1.58126	-1.39703	4.36211	17.2876	0.000238521	0.00510045
AKR7L	-0.628775	-1.4354	1.34389	17.2782	0.000239125	0.00510911
CMYA5	-1.19097	-1.48395	3.02317	17.2727	0.000239478	0.00510911
LCE3D	3.05418	3.27424	4.67851	17.2648	0.000239988	0.00510911
S100A6	1.03609	1.08073	7.10198	17.2637	0.00024006	0.00510911
RAP2A	0.338595	0.927838	4.44055	17.2631	0.000240095	0.00510911
MAPK6	0.991591	1.20857	6.19823	17.2619	0.000240171	0.00510911
HOOK2	-0.328246	-1.06707	5.72456	17.2603	0.000240277	0.00510911
DHRS12	-0.680665	-0.930561	2.93455	17.2481	0.000241068	0.00512112
SKA3	1.81879	1.90712	2.65093	17.2456	0.000241228	0.00512112
ILF3-AS1	-0.612732	-0.828715	4.40162	17.236	0.000241854	0.00513028
RORA-AS1	-1.61267	-1.69926	0.292345	17.2319	0.000242116	0.00513174
CROCCP2	-0.723668	-1.18623	4.31752	17.2174	0.000243065	0.00514773
C12orf75	0.976636	1.45352	3.76604	17.2101	0.000243544	0.00515375
BGLAP	-1.45034	-1.99485	-0.876897	17.2022	0.000244064	0.00515973
MMS19	-0.430215	-0.838971	6.15967	17.1981	0.000244335	0.00515973
PCNA	1.16014	0.742975	6.05567	17.1937	0.000244621	0.00515973
CLCN1	3.13623	2.97913	-2.65702	17.1934	0.000244643	0.00515973
CD47	0.696006	0.983695	6.04881	17.191	0.000244801	0.00515973
PPP1R1C	3.01026	2.49788	-1.21711	17.1672	0.000246377	0.0051888
ACOT7	1.23539	1.04855	4.41623	17.1581	0.000246982	0.00519742
SERPINA3	5.86963	5.08249	3.28867	17.1104	0.000250184	0.00525962
OSER1-AS1	-0.90904	-0.983482	1.7247	17.1082	0.000250335	0.00525962
LY6G5B	-0.838998	-1.55749	4.23248	17.1012	0.000250807	0.00526535
USP54	-0.673825	-0.771317	5.2804	17.083	0.000252047	0.00528031
LOC171391	-1.10801	-1.25213	1.51469	17.0829	0.00025205	0.00528031
MAPK1IP1L	0.558789	0.489758	6.16419	17.0808	0.000252198	0.00528031
DUS3L	0.0170625	-0.595821	4.78893	17.0787	0.000252338	0.00528031
STXBP5-AS1	1.67372	2.03828	1.58432	17.0761	0.000252517	0.00528031
ZSCAN12P1	1.72429	1.67995	-0.00201709	17.0728	0.000252745	0.00528062
PPFIA3	-0.954965	-1.28549	5.28426	17.0701	0.00025293	0.00528062
MIR29B2	-2.23393	-2.12477	-4.79749	17.0664	0.000253179	0.00528164
DVL2	-0.555488	-0.694297	4.64853	17.0367	0.000255227	0.00531696
GNA15	1.51928	1.26006	5.5649	17.0348	0.000255358	0.00531696
STON2	0.121776	0.929469	5.22724	17.0331	0.000255475	0.00531696
WDR77	0.911154	0.641797	4.43968	17.0288	0.000255772	0.0053181
SETD6	-0.275525	-0.901572	4.4537	17.0266	0.000255931	0.0053181
IFI35	0.987088	0.859283	2.94881	17.0131	0.000256864	0.00533207
FAM81A	1.68163	1.37136	0.136783	17.0111	0.000257006	0.00533207
ZNF446	-0.810747	-0.947071	3.0033	17.0059	0.000257372	0.00533467
XAB2	-0.461895	-0.731859	5.29902	17.0035	0.000257535	0.00533467
TSSK3	-1.3905	-1.37151	2.70805	16.991	0.000258411	0.00534865
CLTC	0.566969	0.809724	7.39884	16.9878	0.00025864	0.0053492
RPA3	1.22142	0.604918	2.87923	16.9787	0.000259278	0.00535821
LOC143666	-1.12411	-0.817928	2.04946	16.9712	0.000259809	0.00536499
MAPK11	1.17196	0.454101	3.76565	16.9651	0.000260238	0.00536668
MTSS1L	-0.527898	-1.07259	5.57616	16.9643	0.000260296	0.00536668
ARHGEF38	4.16875	3.9494	-0.533323	16.9441	0.000261729	0.00539202
GRTP1	-0.666844	-0.917406	4.46562	16.924	0.00026317	0.00541749
CACNA1S	-2.94577	-3.33344	-4.41881	16.9003	0.000264876	0.00544514
PSMA7	0.772696	0.638561	6.25267	16.8996	0.000264924	0.00544514
TLDC1	0.505314	1.0665	4.29933	16.8933	0.000265384	0.00544952
AGAP11	-1.03527	-1.547	2.97696	16.8889	0.000265703	0.00544952
RAP1B	0.5773	0.757834	6.28748	16.8882	0.000265755	0.00544952
ATAD3A	0.989071	0.556955	4.80821	16.8832	0.000266117	0.00545273
FANCB	1.08354	1.30712	-0.204829	16.8716	0.000266957	0.0054657
YKT6	0.727289	0.866878	5.82761	16.8298	0.000270025	0.00552061
LCE3E	2.8213	3.87798	2.73845	16.8294	0.000270056	0.00552061
RAD54L	1.74212	1.20472	2.55857	16.816	0.000271052	0.00553277
FAM126A	0.575946	0.945208	3.75758	16.8116	0.000271377	0.00553277
KDM4B	-0.833481	-0.799306	5.33277	16.8094	0.000271543	0.00553277
ZBED2	2.20735	1.52697	1.5775	16.8074	0.000271686	0.00553277
TMEM185B	0.573867	0.610314	4.86739	16.8073	0.000271696	0.00553277
MAF	-0.746753	-0.0060679	7.68877	16.8028	0.000272029	0.0055353
EMX2	-1.88542	-1.77262	2.142	16.7919	0.000272843	0.00554464
LDB1	-0.907085	-1.20869	6.88982	16.7911	0.000272907	0.00554464
MMP13	2.45916	5.03973	-2.68085	16.7861	0.000273276	0.00554787
FOLH1B	1.41447	4.01041	-4.74721	16.7828	0.000273526	0.00554791
CLN6	0.745885	0.578772	4.64955	16.7805	0.000273697	0.00554791
TNFRSF19	-1.40622	-1.00664	6.65424	16.7708	0.000274429	0.0055585
IFNGR1	0.73951	0.749238	6.37705	16.7665	0.000274756	0.00556087
HCK	1.27909	1.50288	2.80793	16.7604	0.00027521	0.00556509
RIC3	-0.844763	-1.42405	3.88463	16.7581	0.000275385	0.00556509
MAMDC4	0.209707	-1.23652	2.39323	16.7482	0.000276138	0.00557186
PDE1B	1.23624	1.14104	2.84016	16.7481	0.000276141	0.00557186
PSMB3	0.820726	0.46321	5.6695	16.7375	0.00027695	0.00558394
ZNF316	-0.442554	-0.979664	5.84222	16.7319	0.000277377	0.00558828
DHRS7	0.626226	0.707659	4.59326	16.7291	0.000277591	0.00558835
STX6	0.578787	0.707732	5.26829	16.725	0.0002779	0.00559032
ANKDD1B	-1.60906	-2.44863	-0.312488	16.7179	0.000278448	0.00559708
TUSC3	1.18459	0.927741	3.91983	16.7141	0.000278737	0.00559864
MEF2B	-1.47205	-1.49553	1.01274	16.7067	0.000279307	0.00560583
LYPD2	1.17129	2.00793	2.74328	16.7008	0.000279761	0.0056107
COA5	-0.696915	-0.948695	3.70033	16.6814	0.000281253	0.00563236
HMGB3	1.01579	1.10644	4.55068	16.68	0.000281366	0.00563236
PPP1R18	0.769863	0.836152	5.25096	16.6785	0.00028148	0.00563236
LRG1	1.9263	1.88938	3.11963	16.6716	0.000282016	0.00563883
ACLY	0.619401	0.681955	5.99959	16.6638	0.000282626	0.00564677
SMIM14	0.352739	0.873468	3.80828	16.6599	0.000282926	0.00564849
CYP4F12	-1.35985	-1.96198	5.44866	16.6522	0.000283527	0.00565238
H2AFX	1.38326	1.28525	4.92194	16.652	0.000283548	0.00565238
CNNM4	-0.842633	-0.191062	3.8327	16.6464	0.000283985	0.00565684
HDAC5	-0.968069	-1.04705	5.89889	16.6341	0.000284949	0.00567177
P2RY6	2.05388	2.41772	0.0522025	16.6289	0.000285359	0.00567192
MRTO4	0.678692	0.275923	5.21367	16.6285	0.000285385	0.00567192
YWHAG	0.69422	0.86758	6.5655	16.6153	0.000286431	0.00568843
IGSF9	-0.941865	-1.19965	5.13773	16.5907	0.000288385	0.00572296
NOCT	1.18827	1.38986	2.63217	16.5796	0.000289271	0.00573623
LYSMD3	0.362069	0.953225	3.28096	16.5739	0.000289732	0.00573755
EEPD1	-0.897414	-0.740207	3.13962	16.5734	0.000289771	0.00573755
NTMT1	0.984276	0.672984	3.26627	16.57	0.000290044	0.00573867
KRT14	1.29196	1.36354	13.1273	16.5616	0.000290719	0.00574772
OLIG1	3.08458	3.22065	-3.66097	16.5577	0.000291033	0.00574965
TPSG1	-2.8124	-3.68789	-1.96791	16.5547	0.000291269	0.00575001
WNT4	-1.78806	-1.33202	5.42011	16.5472	0.00029188	0.00575777
PRKAR1A	0.367641	0.776792	7.00208	16.5432	0.000292204	0.00575987
ITGA1	1.20784	2.38014	2.01137	16.5354	0.000292835	0.00576803
MYH13	2.93134	2.15686	-3.25954	16.5311	0.000293187	0.00577066
TOMM40	0.922796	0.600554	4.99475	16.518	0.000294252	0.00578056
ZNF862	-0.879101	-0.913451	4.27497	16.515	0.000294497	0.00578056
SLC7A9	-1.96423	-1.85724	-2.47263	16.5146	0.000294527	0.00578056
PHTF1	0.898421	1.24133	1.42587	16.5142	0.000294563	0.00578056
SCG5	1.88264	2.18188	-0.467831	16.4941	0.000296208	0.00580852
MRPL12	1.00989	0.672361	4.72775	16.4653	0.000298585	0.00584423
ILDR2	1.92385	1.20095	-2.05557	16.4643	0.000298674	0.00584423
C18orf54	0.616174	1.1827	1.18824	16.4641	0.000298691	0.00584423
ULK1	-1.20132	-1.06944	6.30788	16.457	0.000299281	0.00585146
PRRT4	1.99148	0.848954	0.987454	16.451	0.000299779	0.0058546
ARTN	1.71516	2.19055	-0.0665098	16.4497	0.000299884	0.0058546
F12	1.38527	0.720028	2.90514	16.4375	0.000300905	0.00587019
LOC101927164	-1.27637	-1.27262	3.08662	16.4243	0.000302017	0.00588324
CEP78	0.841512	0.950438	2.40762	16.4243	0.000302018	0.00588324
SLIRP	0.877894	0.416667	4.13826	16.4127	0.00030299	0.00589784
DNAJC5B	1.55575	3.08422	-5.00847	16.4016	0.000303933	0.00591185
RWDD4	0.589723	0.654804	4.34412	16.3943	0.000304551	0.00591914
CRIP1	-1.18189	-1.12644	5.65606	16.3919	0.000304755	0.00591914
LRRC4	1.73337	2.09171	-0.0125023	16.3695	0.000306664	0.00595185
FAM129B	0.883505	0.846855	7.79425	16.3582	0.000307635	0.00596312
TNNC1	-2.81835	-3.24367	-0.404879	16.3575	0.000307696	0.00596312
CTLA4	3.43093	2.70889	-0.802758	16.3517	0.000308191	0.00596835
PMM2	0.940988	0.677709	4.40454	16.3489	0.000308437	0.00596875
PTRH2	0.991328	0.578763	3.28174	16.3424	0.000308993	0.00597515
SCARNA22	2.29225	2.18443	-4.47709	16.3387	0.000309317	0.00597705
S1PR4	2.9298	2.35075	-0.0287234	16.3224	0.000310731	0.00599998
NCAPH	1.40558	1.57338	3.13692	16.2945	0.000313169	0.00604266
NDC80	1.62414	1.7137	2.97738	16.2904	0.000313528	0.00604518
GGT3P	3.3414	1.91805	-0.65136	16.286	0.000313911	0.00604815
CKAP2L	1.73813	2.05662	2.72788	16.28	0.000314439	0.00605035
TXNDC9	0.802699	0.846773	4.35597	16.2795	0.000314482	0.00605035
CCDC134	0.74189	1.15902	0.583977	16.2656	0.000315717	0.00606644
FBRSL1	-0.0131232	-0.722549	5.53327	16.2649	0.000315776	0.00606644
NRXN3	-0.795442	-1.29241	2.21318	16.2428	0.00031774	0.00609852
KPNA3	0.469663	0.691082	5.32339	16.2404	0.000317952	0.00609852
MME	2.5843	3.17617	1.63409	16.2383	0.000318137	0.00609852
DIO3OS	-2.47767	-3.47137	-2.05204	16.2296	0.000318917	0.00610904
PIP	9.25989	6.49455	-0.812554	16.2182	0.000319944	0.00612428
FOXD4L1	-1.63825	-3.95108	-4.75751	16.2146	0.000320263	0.00612595
YES1	0.536476	0.760037	5.81441	16.2096	0.000320716	0.00612632
KLRB1	2.68261	2.66879	-0.688721	16.2093	0.000320745	0.00612632
MTHFD1	0.906624	0.680071	5.36314	16.1998	0.000321603	0.00613828
NRAS	0.534153	0.654195	5.66424	16.1834	0.000323094	0.00615937
LOC102724297	2.08277	3.59984	-3.87145	16.1819	0.000323229	0.00615937
CAMP	3.41784	2.9589	-4.0358	16.1799	0.000323406	0.00615937
NCAPG	1.54019	1.76565	3.85918	16.169	0.000324407	0.006174
MINCR	-1.27933	-1.78902	-0.101125	16.157	0.000325498	0.0061903
GPC1	-0.793489	-1.03788	7.43686	16.1513	0.00032603	0.00619598
SOX21-AS1	-1.16634	-0.380948	3.24288	16.1467	0.000326452	0.00619954
LOC344887	-1.48298	-1.30092	2.98124	16.1441	0.000326687	0.00619957
PITPNC1	1.65465	1.59594	2.67681	16.1368	0.00032736	0.00620765
GPRASP2	-1.44453	-1.23827	0.942192	16.1321	0.000327794	0.00620765
LOC728392	-1.4256	-1.68671	3.22065	16.1319	0.000327817	0.00620765
VNN2	3.33608	3.34646	-1.28153	16.1282	0.000328157	0.00620965
HINFP	-0.808555	-0.844883	3.52568	16.118	0.000329106	0.00621921
TAF1B	1.01184	1.17279	3.37337	16.1153	0.00032935	0.00621921
PLB1	-1.15108	-0.849646	2.67615	16.1152	0.000329367	0.00621921
HSPA9	0.670986	0.466187	7.20323	16.106	0.000330217	0.00623081
C3orf35	-1.12338	-1.81551	1.40128	16.0964	0.000331118	0.00624336
ESPNL	1.54481	2.69702	-1.05566	16.0742	0.0003332	0.00627435
TGFBR1	0.781396	1.17445	4.38862	16.0738	0.000333235	0.00627435
STAM	0.817877	0.551757	4.18172	16.0612	0.000334431	0.00629238
MYH14	-0.99261	-1.06161	6.57787	16.0505	0.000335444	0.00630697
ARPC5	0.588172	0.845037	6.38461	16.0444	0.000336025	0.00631341
THEGL	-2.1096	-1.75273	-2.32653	16.0415	0.000336301	0.00631411
RUVBL2	0.798431	0.472603	5.25256	16.0379	0.000336641	0.00631601
C1QTNF9B-AS1	-1.10922	-1.62601	1.82599	16.0349	0.000336931	0.00631699
FPR2	3.75815	4.10513	-2.56383	16.0283	0.000337562	0.00632224
MPV17L2	0.925491	0.694169	2.58065	16.027	0.000337689	0.00632224
MPPED1	-5.00287	-3.4095	-1.72123	16.0234	0.000338029	0.00632413
GK	1.02406	0.935933	4.2605	16.0156	0.000338776	0.00633134
OSR2	-2.64086	-2.77782	1.58064	16.014	0.000338931	0.00633134
RAP1GAP2	0.934454	0.669942	4.35135	16.0119	0.000339132	0.00633134
BIRC3	2.41663	1.84578	3.61538	16.0038	0.000339916	0.0063385
TM4SF1	1.80133	1.38019	5.84024	16.003	0.000339994	0.0063385
NPAS1	-1.61769	-1.8317	1.67739	15.9821	0.000342016	0.00636939
NOL3	-0.830857	-0.951192	5.1923	15.9809	0.000342133	0.00636939
PGAP3	-0.353239	-0.682591	4.93305	15.9778	0.000342429	0.00637044
ULBP2	1.64206	2.85749	0.445279	15.973	0.000342903	0.00637208
TLR3	0.228108	1.07529	1.4343	15.972	0.000342999	0.00637208
CENPF	0.925064	1.84008	4.4981	15.9652	0.000343667	0.00637829
TRA2B	0.702324	0.464727	6.32206	15.9621	0.000343966	0.00637829
EIF2AK2	1.04171	1.73929	2.99554	15.9612	0.000344056	0.00637829
CILP	-1.57151	-2.252	0.64459	15.9585	0.000344313	0.00637859
AFAP1L2	0.373627	1.07585	4.66046	15.9485	0.000345298	0.00639237
AGGF1	0.412733	0.671742	4.61056	15.941	0.000346038	0.00640158
DAPL1	-0.743788	-0.722207	5.22694	15.928	0.000347323	0.00642086
GTPBP4	0.961035	0.650084	4.81754	15.9198	0.000348129	0.00643128
LOC100130476	-1.7862	-1.70143	2.87158	15.9149	0.000348614	0.00643574
SEMA4B	0.922488	0.932383	6.85051	15.9028	0.00034982	0.00644234
RAD51	1.44349	1.27792	2.5994	15.9015	0.000349946	0.00644234
FLJ37453	-0.827444	-0.738591	2.30978	15.9013	0.00034997	0.00644234
CLEC17A	3.13059	2.14432	-3.81238	15.9003	0.000350066	0.00644234
FOXA1	4.70213	4.22814	-0.443678	15.8991	0.000350188	0.00644234
NUP155	0.933069	0.973538	3.84588	15.8837	0.000351729	0.0064662
KPNB1	0.602931	0.575156	7.13603	15.879	0.000352204	0.00647044
SEC14L2	1.10637	1.94082	3.50387	15.8713	0.000352975	0.00648011
LOC101928358	-2.89846	-3.27444	-2.09166	15.8583	0.000354292	0.00649545
MRPS17	1.0037	0.677968	2.40809	15.8552	0.000354602	0.00649545
CDC27	0.477032	0.741385	5.01325	15.852	0.000354929	0.00649545
TIPIN	1.0428	0.738521	2.07481	15.8514	0.000354993	0.00649545
HSF2	-0.623783	-0.849902	3.81694	15.8491	0.000355225	0.00649545
TINCR	-1.32081	-0.852658	5.79668	15.8485	0.000355283	0.00649545
GABRP	3.28894	3.25311	3.14865	15.8448	0.000355664	0.00649792
LTBP4	-0.683208	-1.12679	6.52359	15.8291	0.000357258	0.00652169
ZMPSTE24	0.55053	0.6447	5.14315	15.8249	0.000357694	0.00652169
PTPN21	-1.02252	-0.980711	5.38623	15.8238	0.000357804	0.00652169
RABIF	0.735676	0.879034	3.49259	15.8201	0.000358184	0.00652169
TTC30A	0.767934	1.14955	1.41313	15.82	0.000358197	0.00652169
SCGB2A2	7.51954	6.03228	1.74631	15.8146	0.000358747	0.00652722
ZDHHC11	-1.62007	-2.23154	2.99944	15.81	0.000359216	0.00652777
C5AR2	1.32696	1.08765	-0.72663	15.8052	0.000359713	0.00652777
EIF2S1	0.812944	0.668588	5.87411	15.8049	0.000359742	0.00652777
ING5	-0.557234	-1.03581	4.7706	15.8047	0.000359764	0.00652777
SLC22A4	2.02148	2.41122	0.320212	15.8015	0.000360095	0.00652931
ATP13A2	0.619787	0.885629	4.96209	15.7967	0.000360587	0.00653164
P4HB	0.664609	0.842389	8.71608	15.7955	0.000360717	0.00653164
CRISP3	2.20461	3.48123	-0.02246	15.7899	0.000361291	0.00653704
SERP1	0.612148	0.875354	6.05699	15.7878	0.000361509	0.00653704
ASIC3	-1.07826	-1.73846	1.08181	15.7634	0.000364045	0.0065784
LRSAM1	-0.806974	-0.739197	4.92406	15.7596	0.000364447	0.00658117
LRRC37B	-0.926964	-0.747851	3.1741	15.7381	0.000366702	0.00661739
NPR2	-1.6048	-1.53974	4.08579	15.7312	0.000367429	0.0066245
PRC1-AS1	-1.80957	-2.11917	-0.719003	15.7281	0.000367753	0.0066245
LIG4	0.725353	1.02258	2.98249	15.7272	0.000367847	0.0066245
GLRX3	1.05425	0.875008	5.45612	15.7231	0.000368283	0.00662784
OBP2B	4.49304	5.35744	-1.99954	15.7104	0.000369629	0.00664064
LOC101928995	-2.17399	-0.99462	-4.13473	15.71	0.000369675	0.00664064
FHOD1	1.28734	1.04516	4.58486	15.7093	0.000369747	0.00664064
COX19	-0.677392	-0.81959	4.05133	15.6935	0.000371428	0.00666632
AQP2	3.61777	3.59775	-4.14947	15.6851	0.000372334	0.00667805
ADHFE1	-0.862874	-1.41874	1.91727	15.6808	0.000372799	0.00667808
LAPTM5	0.987559	2.3426	4.94483	15.6804	0.00037284	0.00667808
OVGP1	-1.13819	-1.56225	2.4299	15.6754	0.00037337	0.00668305
CCR5	2.20501	2.5236	0.601889	15.6657	0.000374414	0.0066972
ABCF2	0.758082	0.517767	5.30154	15.6563	0.000375437	0.00671097
IPO4	0.800906	0.276112	5.38753	15.628	0.000378512	0.00676136
CKAP4	1.03876	1.10606	6.30764	15.6207	0.000379308	0.00677097
AK2	0.572088	0.377562	6.43646	15.6165	0.000379771	0.00677097
RELT	1.28064	0.876318	2.9368	15.6138	0.000380064	0.00677097
NCAPH2	0.633715	0.16427	5.71614	15.6137	0.000380073	0.00677097
SMC2	0.928101	1.06512	4.42282	15.6001	0.000381577	0.00679319
GOT2	0.731957	0.742397	5.89071	15.5927	0.000382386	0.00680079
CKS2	1.58274	1.7569	2.93655	15.5916	0.000382517	0.00680079
NOL11	0.645621	0.468002	4.89102	15.5771	0.000384123	0.00682471
ODF3B	0.670096	1.16382	3.69152	15.5748	0.000384378	0.00682471
TCONS_00029157	-1.11561	-1.22947	1.35021	15.5598	0.000386047	0.00684586
KIAA0226L	2.17334	1.94478	1.19395	15.5579	0.000386261	0.00684586
TUBB2A	1.07427	1.43604	6.99289	15.5549	0.000386593	0.00684586
EFHD2	0.785585	0.792196	5.58046	15.5548	0.000386604	0.00684586
UBQLN2	0.540464	0.853857	4.85017	15.5501	0.000387136	0.00684708
CAMK2A	-2.32618	-1.8875	-0.172209	15.5496	0.00038719	0.00684708
SLC22A15	-0.999447	-0.779637	3.48893	15.5465	0.000387535	0.00684861
PGM5-AS1	-2.64365	-2.24656	-1.9379	15.5435	0.000387877	0.00685008
RSPH3	0.238123	0.973384	1.94757	15.5405	0.000388212	0.00685143
EML2	-0.34813	-0.73493	5.09501	15.5368	0.000388626	0.00685415
LINC01133	-1.39891	-1.15844	2.61767	15.5133	0.000391287	0.00689649
SNORA67	0.536915	-0.64764	0.951815	15.5076	0.000391939	0.00690308
SEC14L5	-1.09741	-0.890155	1.08335	15.5052	0.000392202	0.00690308
MYL6	0.660043	0.626309	8.56527	15.5031	0.000392443	0.00690308
GALNT18	0.559005	0.994123	3.6006	15.4884	0.000394124	0.00692673
CLIC4	1.28574	1.40033	6.42999	15.4846	0.000394554	0.00692673
SEPN1	0.645246	0.802405	6.04115	15.4845	0.000394572	0.00692673
PLEKHO2	0.882529	1.4478	3.56322	15.4801	0.00039508	0.00692964
ECT2	1.00587	1.33034	4.41817	15.4785	0.000395262	0.00692964
CANX	0.678744	0.763183	8.07526	15.4622	0.000397139	0.00695508
CPB1	-2.68578	-1.20295	-5.37836	15.4588	0.000397527	0.00695508
ADAMTS1	2.2369	1.52837	4.90274	15.4577	0.000397652	0.00695508
TSPYL2	-0.558304	-1.4685	4.89789	15.4568	0.000397763	0.00695508
ZNF439	-0.958633	-0.873982	3.31354	15.4531	0.000398187	0.00695789
PIK3R5	1.35204	1.52776	2.64713	15.4486	0.000398711	0.00696245
CXCR2	1.06701	1.71945	2.77394	15.4383	0.000399914	0.00697886
NAA10	0.761141	0.361501	4.78352	15.4298	0.000400899	0.00699144
CASP4	1.05731	1.02769	5.47822	15.4273	0.000401188	0.00699188
TNFAIP6	1.62003	2.3282	0.870894	15.4229	0.000401707	0.00699631
CCDC114	-1.70471	-1.84944	-0.237191	15.3995	0.000404453	0.00703256
GNAI2	0.784798	0.928932	6.90047	15.3993	0.000404478	0.00703256
HNRNPC	0.801071	0.613225	7.82542	15.3962	0.00040484	0.00703256
ARMC6	0.707773	0.442537	3.95901	15.3962	0.000404851	0.00703256
WDR44	0.657303	0.875053	3.48035	15.3912	0.000405442	0.00703678
RBM38	0.817727	0.796698	3.44393	15.3896	0.000405626	0.00703678
MCM5	1.12049	0.723845	5.54199	15.3852	0.000406141	0.00704047
STEAP1B	3.41607	3.04145	-0.721401	15.3833	0.00040637	0.00704047
LPCAT3	0.868594	0.834081	5.18811	15.3788	0.000406908	0.00704249
RASSF3	0.911697	1.16525	4.01925	15.3757	0.000407271	0.00704249
RHBG	-1.3042	-1.24456	3.02405	15.3718	0.000407738	0.00704249
SMIM3	1.59269	1.73716	2.57093	15.3705	0.000407892	0.00704249
LOC100507140	2.68168	2.6086	-4.39032	15.3703	0.00040792	0.00704249
TMEM256-PLSCR3	0.689176	0.681395	4.4894	15.3668	0.000408336	0.00704249
ATP1A2	-1.75992	-1.72542	1.95589	15.3667	0.000408349	0.00704249
CAB39	0.484154	0.761388	6.07232	15.3589	0.000409273	0.00705384
PAX5	2.2312	2.63891	-3.55956	15.3415	0.000411361	0.00708521
RBP3	-2.95243	-3.74116	-4.54543	15.3129	0.000414818	0.0071401
SFN	1.25664	1.2155	9.8348	15.3079	0.000415432	0.00714581
MRGPRX2	-2.94124	-2.61897	-2.42261	15.3058	0.00041569	0.00714581
HACD2	0.717921	1.42952	2.39674	15.2982	0.000416611	0.007157
PDXK	0.602232	0.752551	5.96988	15.2919	0.000417384	0.00716563
FURIN	0.820509	0.853833	6.81989	15.2824	0.000418546	0.00717683
KIF11	1.17468	1.4792	4.38645	15.2821	0.000418578	0.00717683
ERVMER34-1	1.79073	1.33435	-0.700687	15.2738	0.0004196	0.00718968
C10orf67	-1.60548	-1.74898	-0.821538	15.2699	0.000420083	0.00718977
CPNE9	-1.36471	-2.58172	0.0701034	15.2694	0.000420148	0.00718977
GPR37	1.43167	1.20865	2.3307	15.2639	0.000420821	0.00719664
PROCR	0.954363	0.942829	3.18132	15.2451	0.000423157	0.00723192
LRRC16B	-1.11164	-1.48688	3.4298	15.2399	0.000423803	0.00723829
TSEN15	0.641723	0.604907	4.18538	15.2335	0.000424596	0.00724715
NANP	0.877522	0.874772	2.09538	15.23	0.000425037	0.00725
DEK	0.558031	0.664141	6.43146	15.2221	0.000426021	0.0072609
WDR43	0.69827	0.394044	5.38088	15.2205	0.000426225	0.0072609
C1QTNF3	-1.20096	-1.40077	2.75066	15.2146	0.000426961	0.00726877
RAD51AP1	1.24117	1.10727	2.68162	15.2074	0.000427868	0.00727953
CMTR2	0.8317	1.11734	4.32828	15.2026	0.00042848	0.00728526
C2CD4D	-1.49887	-1.17864	1.27156	15.1984	0.000429005	0.0072895
LINC01398	1.65237	2.58441	-3.94908	15.194	0.000429562	0.00729428
C1QTNF9B	-1.91082	-2.31884	0.405926	15.1742	0.000432078	0.00733231
FANCI	1.0576	0.719615	5.01913	15.1669	0.000433009	0.00734156
ZNF418	-1.14611	-1.34547	2.10869	15.1636	0.000433427	0.00734156
AGFG2	-1.23545	-1.09112	4.41784	15.1634	0.000433455	0.00734156
MSH6	0.766429	0.658291	4.72608	15.1609	0.000433776	0.0073423
LUZP1	0.672957	0.825802	4.85509	15.1519	0.000434922	0.00735698
ASAP2	-0.743958	-0.713955	5.09735	15.1494	0.000435243	0.00735706
CACNA1E	2.40537	1.91601	-1.64118	15.1476	0.000435482	0.00735706
LTBP2	0.982836	1.01294	4.83509	15.1326	0.000437404	0.00737937
RPS6KA1	0.738454	0.64209	4.90427	15.131	0.000437621	0.00737937
AGO4	-1.01492	-0.610527	5.66195	15.1308	0.000437639	0.00737937
WDR76	0.87109	0.794314	3.9005	15.1068	0.00044076	0.00742409
KIF3B	0.612781	0.752959	4.78266	15.1044	0.00044107	0.00742409
CAMK2B	-1.03657	-2.02815	1.03652	15.1039	0.000441133	0.00742409
FLG2	-2.24385	-1.4481	9.6806	15.0988	0.000441807	0.00742804
SLC9B2	0.954374	0.866939	2.39515	15.0978	0.000441928	0.00742804
PKNOX2	-1.70056	-1.95105	1.29898	15.0903	0.000442916	0.00743814
VARS	0.623458	0.321287	6.00567	15.0871	0.000443335	0.00743814
ACPT	-1.46979	-2.77368	-2.14258	15.0866	0.000443395	0.00743814
CLDN16	-0.932625	-1.07122	1.46582	15.0847	0.000443653	0.00743814
CDK5RAP3	-0.508052	-1.11251	6.53633	15.0785	0.000444469	0.00744711
NRG1	1.88592	1.49032	1.68148	15.0629	0.000446518	0.00747518
LIMS1	0.343442	0.7915	5.66595	15.0601	0.000446887	0.00747518
OAS1	1.25193	1.97146	3.50288	15.058	0.000447165	0.00747518
CRELD2	0.862813	0.375371	4.42941	15.0572	0.000447274	0.00747518
NUP88	0.824505	0.380726	4.59114	15.0467	0.000448665	0.00749369
KY	-2.18628	-2.24124	2.39666	15.0428	0.000449187	0.00749699
SEC22B	0.59251	0.68967	4.73468	15.041	0.000449428	0.00749699
TNXA	-2.27831	-3.31628	1.70825	15.026	0.000451436	0.0075211
ASF1B	1.5754	1.41798	3.13324	15.0259	0.000451442	0.0075211
TMEM33	0.672926	0.689892	5.45994	15.0203	0.000452201	0.007529
FCGR3A	1.4165	3.29515	1.30322	15.0157	0.000452816	0.00753447
LAMA3	0.510032	1.0922	6.30181	15.0136	0.000453098	0.00753447
MTMR11	-0.812401	-0.933069	4.00607	14.9943	0.000455699	0.00757295
PSMG1	0.791636	0.531409	4.39568	14.9804	0.000457597	0.00759931
RHOH	2.15586	2.15779	-0.00680924	14.9767	0.000458089	0.00759931
SLFN5	1.58359	1.95095	3.28904	14.9744	0.000458407	0.00759931
AURKA	1.46334	1.92383	2.75074	14.9725	0.000458667	0.00759931
APLN	2.75382	3.23885	1.65921	14.9721	0.00045872	0.00759931
HHLA2	-1.36904	-1.53409	1.26368	14.9683	0.000459236	0.0076031
SIRPA	0.628204	0.832176	5.79731	14.956	0.000460928	0.00762634
SFTPC	-3.00005	-4.08448	-2.03562	14.9445	0.000462505	0.00764031
NCL	0.751237	0.511989	8.56477	14.9441	0.000462567	0.00764031
COL4A2	1.84648	2.38961	6.99823	14.9435	0.000462638	0.00764031
GNLY	2.57847	2.30607	0.416291	14.9344	0.000463898	0.00765634
ITIH3	2.10632	1.97171	-1.14438	14.9129	0.000466889	0.0077009
FAM184B	-0.924981	-1.15965	1.62997	14.9087	0.000467462	0.00770261
TDP1	0.726177	0.976408	3.53905	14.9079	0.000467574	0.00770261
SHMT2	1.02385	0.782917	5.39034	14.8995	0.00046875	0.00771717
MPO	1.15492	2.69053	-2.88957	14.8943	0.000469482	0.00772443
CGN	-1.1139	-1.06786	4.5751	14.8916	0.000469863	0.00772589
IVL	1.9259	2.54669	7.85722	14.8819	0.000471223	0.00773797
SLC43A3	1.21561	0.747064	5.27873	14.8815	0.000471275	0.00773797
CDON	-1.35135	-1.09956	4.678	14.8801	0.000471474	0.00773797
PARK7	0.80283	0.602411	5.6635	14.8739	0.000472354	0.0077463
CBX7	-1.12285	-1.18443	4.70272	14.8724	0.000472568	0.0077463
TNFRSF18	-0.663621	-1.31373	4.01941	14.8656	0.000473528	0.00775725
MST1	-0.986617	-1.71669	3.64014	14.8567	0.000474793	0.00777315
PITPNM3	-1.02038	-0.938252	5.29087	14.8479	0.000476044	0.00778882
LRRC8A	0.756251	0.767392	5.70258	14.8412	0.000476996	0.00779957
GBP1	0.594362	1.10382	4.2511	14.8346	0.000477942	0.00780293
CYP24A1	2.44592	0.592394	0.126435	14.8336	0.000478075	0.00780293
CDK4	0.74061	0.373728	5.54449	14.8336	0.000478086	0.00780293
PLLP	-1.23672	-1.73015	4.37683	14.831	0.000478449	0.00780405
EBI3	4.78208	3.80192	-2.30355	14.804	0.000482348	0.0078563
PAFAH1B3	0.995047	0.671458	3.00783	14.8027	0.000482532	0.0078563
C1QTNF9	-1.32443	-1.68947	-0.0757535	14.8026	0.000482542	0.0078563
C6orf25	-1.05357	-1.40189	3.43701	14.7938	0.000483816	0.00787151
KIF24	1.126	1.19679	1.96378	14.7914	0.000484171	0.00787151
VIL1	-3.94431	-2.64353	-3.73464	14.79	0.000484369	0.00787151
PLEKHH1	-0.609055	-0.938978	5.26437	14.7662	0.000487839	0.00792305
SNX5	0.649971	0.568676	5.52319	14.7637	0.000488214	0.00792427
SLC35C1	0.879562	0.982121	3.23837	14.7555	0.00048942	0.00793489
ERICH4	-2.60943	-0.670932	-4.0576	14.7552	0.000489468	0.00793489
ADCK3	-0.941487	-1.24964	4.67654	14.7498	0.000490263	0.00794207
CFAP70	-0.895237	-1.3399	1.79352	14.7481	0.000490511	0.00794207
C1QTNF7	-3.55244	-3.89676	-0.560613	14.7383	0.00049195	0.00796051
GTF2IRD2	-0.843688	-0.961975	4.57575	14.7353	0.000492403	0.00796297
LTBR	0.889517	0.529053	6.28924	14.7304	0.00049313	0.00796986
HES5	-1.49467	-1.70662	-0.410253	14.7144	0.000495503	0.00800332
HNRNPAB	0.704328	0.405018	7.22729	14.7114	0.00049596	0.00800583
KLK13	1.74781	2.73041	4.87998	14.7085	0.000496388	0.00800785
TFAP2A	-0.63652	-0.616188	6.8258	14.694	0.000498556	0.00803793
CAPS	-1.25874	-1.43255	3.04514	14.6851	0.000499898	0.00805085
ZNF217	0.262861	0.792698	4.95361	14.6843	0.00050002	0.00805085
COL12A1	0.205684	1.07828	5.1925	14.6827	0.00050027	0.00805085
CCND3	0.768867	0.62459	4.81834	14.6797	0.000500708	0.00805239
HIGD1A	0.90262	1.34256	6.52077	14.678	0.000500974	0.00805239
ASUN	0.731318	0.7757	4.06021	14.671	0.000502026	0.0080644
HDAC10	-0.447574	-1.06212	4.84664	14.6683	0.000502448	0.00806628
RHOG	0.913649	0.991563	4.72701	14.6614	0.000503486	0.00807589
FTH1	0.950728	1.36164	8.9331	14.6603	0.000503656	0.00807589
TMEM65	0.222285	0.791671	3.8566	14.6474	0.000505625	0.00810255
KIF20B	0.534715	1.16679	4.00275	14.6418	0.000506477	0.00810308
MIR4785	2.16549	2.48661	-5.0021	14.6415	0.000506527	0.00810308
LOC100506124	-1.6964	-1.6941	1.20413	14.6412	0.000506577	0.00810308
DYX1C1-CCPG1	2.13345	1.32158	0.499016	14.6367	0.000507262	0.00810915
RGS3	0.943193	0.941709	3.7611	14.6327	0.000507876	0.008111
OTUD1	-1.12531	-0.652101	3.89527	14.6309	0.000508153	0.008111
IFITM2	1.77185	1.29855	5.20601	14.6299	0.000508297	0.008111
HNRNPM	0.547726	0.447937	7.09739	14.6231	0.00050935	0.0081229
ZNF251	-0.636795	-1.0531	4.03743	14.6053	0.000512107	0.00816196
EIF4A1	0.962692	0.687448	8.69493	14.6022	0.000512577	0.00816454
RASGRP3	1.45091	1.48018	2.69614	14.5993	0.000513032	0.00816687
TMEM50B	-0.768536	-0.807542	5.2488	14.5947	0.000513754	0.00817284
CEBPD	0.799879	0.115102	5.43951	14.5929	0.000514025	0.00817284
KIF18A	1.21767	1.88293	1.65115	14.5902	0.000514445	0.00817461
VILL	-0.663936	-0.828424	3.16755	14.5845	0.000515332	0.00818379
ALYREF	0.953986	0.677545	5.02936	14.5821	0.000515718	0.00818501
DCST1	-1.12891	-1.81572	0.75128	14.5576	0.000519561	0.00824107
CENPL	1.00903	0.988019	1.99556	14.5538	0.000520162	0.00824565
H2AFZ	0.938221	0.760613	6.18228	14.5466	0.000521288	0.00825856
CTDSPL	-0.825189	-0.696063	6.11004	14.5394	0.000522428	0.00827167
CHP2	-1.70345	-1.66732	5.78608	14.5312	0.000523735	0.0082844
FAM90A2P	-1.23588	-3.65872	-3.5906	14.5305	0.000523858	0.0082844
LINC01132	1.50962	1.93852	-1.50986	14.5227	0.000525091	0.00829894
GSPT1	0.750362	0.785735	6.36425	14.5158	0.000526196	0.00830693
THY1	2.40402	2.69715	4.81601	14.5117	0.000526849	0.00830693
RAET1L	1.9112	2.31097	0.442352	14.5117	0.000526859	0.00830693
PIGW	0.833655	0.496265	3.95341	14.5114	0.000526903	0.00830693
LINC00327	-1.07099	-1.23008	1.3463	14.5086	0.000527355	0.00830693
TOP1P2	-0.372986	-1.83208	-3.42467	14.5078	0.000527479	0.00830693
ID4	-1.27565	-1.12748	5.70418	14.4973	0.000529168	0.00832858
KIF15	1.20721	1.34802	2.60348	14.4891	0.000530492	0.00834446
IRF9	0.753414	0.751367	5.35393	14.4857	0.000531039	0.00834809
C3orf67	1.81299	1.28368	-0.340866	14.4814	0.000531731	0.00835401
DPH2	0.689827	0.174433	4.25368	14.4753	0.000532727	0.0083647
DCTD	0.570452	0.613291	5.31851	14.4704	0.000533515	0.00836816
LZIC	0.513391	0.779107	3.0627	14.47	0.00053358	0.00836816
CCDC108	-1.89151	-2.85642	-4.19761	14.4426	0.000538059	0.00843133
B3GNT2	0.976358	1.10212	3.8671	14.4415	0.000538244	0.00843133
TSFM	0.859466	0.592253	3.98821	14.4394	0.000538582	0.00843163
MNDA	1.28426	2.23884	2.05053	14.4347	0.00053936	0.00843881
FAM182B	-1.96678	-1.16331	1.5652	14.4304	0.000540061	0.00844479
INMT	-0.762427	-0.858416	3.07461	14.4253	0.000540904	0.00845012
MIR3911	-0.304777	-1.98816	-3.0774	14.4245	0.00054104	0.00845012
BRCA1	1.15384	0.99157	3.82225	14.4105	0.000543359	0.00848133
FBXW7	-0.923188	-0.671673	6.08472	14.405	0.000544279	0.00848811
RRAGB	-0.566959	-0.84112	3.01236	14.4039	0.000544457	0.00848811
LOC100270804	-1.50217	-1.57669	1.45048	14.4021	0.000544755	0.00848811
CCDC122	-0.852578	-0.799964	3.13023	14.3968	0.000545646	0.00849699
COPB2	0.455911	0.596963	6.1352	14.3844	0.000547719	0.00852427
LINC00661	-2.07472	-2.33718	-5.58111	14.3781	0.00054876	0.00853545
RABL2B	-0.434666	-0.699273	4.57034	14.3704	0.000550071	0.00854561
ADAMTS9	2.11752	1.71175	3.51655	14.37	0.00055013	0.00854561
TUBG1	1.18633	0.73842	5.07598	14.367	0.000550629	0.00854561
KCNK15	2.16021	2.12728	0.245383	14.3666	0.000550705	0.00854561
NAA15	0.871554	0.914571	5.05257	14.3624	0.000551405	0.00855145
CRYL1	0.729428	1.08682	3.14248	14.3565	0.000552404	0.00856194
E2F7	1.33649	1.34326	2.08172	14.3516	0.000553239	0.00856987
JMJD4	1.00266	0.752818	3.06477	14.3469	0.000554044	0.00857731
RNASEH2A	1.00711	0.699925	3.54515	14.3423	0.000554819	0.00858429
ADAP2	0.970642	1.41556	4.28487	14.3251	0.000557753	0.00862231
LINC00894	-1.23832	-2.01466	2.74685	14.3241	0.000557928	0.00862231
SULF1	1.23	2.03553	2.86697	14.3208	0.000558482	0.00862584
KCNJ12	-1.92815	-1.42277	2.1049	14.3155	0.000559402	0.00863466
TES	0.467699	0.6687	5.53258	14.3137	0.000559711	0.00863466
PRMT3	0.682411	0.567756	3.89031	14.3118	0.000560031	0.00863466
ANG	-1.14926	-1.05652	1.78863	14.3092	0.000560476	0.00863471
PPP2R1B	0.675305	0.702386	4.68106	14.308	0.000560687	0.00863471
POLD2	0.587901	0.0668353	5.75744	14.2978	0.000562454	0.00865644
PBK	1.66954	1.85538	3.15432	14.296	0.000562752	0.00865644
ELL3	-0.289312	-0.989707	4.53021	14.2925	0.000563373	0.00866096
RAD51L3-RFFL	-0.438037	-1.24017	2.18318	14.2895	0.000563885	0.00866379
ADAM1A	-0.620725	-1.23605	2.44959	14.281	0.000565355	0.00867868
CDH26	0.787857	1.46446	0.0834767	14.2801	0.000565509	0.00867868
LINC01206	0.985712	2.51409	-2.1504	14.2736	0.000566648	0.00869112
SUN1	-0.639638	-0.815195	7.218	14.27	0.000567273	0.00869567
ZNF593	1.22188	0.765399	3.04385	14.268	0.000567617	0.0086959
TMOD3	0.430409	0.966964	6.05856	14.263	0.000568507	0.00870451
ACP5	0.990615	1.81252	4.73294	14.2609	0.000568862	0.0087049
YARS	0.74998	0.46374	5.79515	14.2537	0.000570125	0.00871919
HOXA9	-0.763971	-0.818622	4.14392	14.2404	0.000572467	0.00874995
RORA	-1.45527	-1.16149	7.27463	14.237	0.000573071	0.00875413
AUNIP	1.26586	1.29657	1.01311	14.231	0.000574134	0.00876354
BEND6	1.51467	1.51395	0.0545543	14.2298	0.000574349	0.00876354
B3GAT3	-0.669584	-0.998812	4.55219	14.2259	0.000575037	0.00876898
SLC47A1	-1.1546	-1.11048	3.79943	14.2184	0.00057636	0.0087841
BCAT1	0.7886	2.19811	1.63463	14.2102	0.00057782	0.00880128
TPD52L2	0.643948	0.56165	6.38103	14.2032	0.000579082	0.00881544
PSMA3	0.784501	0.471074	5.40586	14.1996	0.000579723	0.00882011
COL22A1	1.24312	2.93122	-0.851097	14.196	0.000580366	0.00882483
PROC	0.552616	1.79727	-2.03349	14.1905	0.000581344	0.00883329
FAM25C	-2.04182	-0.90761	1.8566	14.1892	0.000581589	0.00883329
TRIP13	1.28627	1.13047	3.73868	14.1823	0.000582815	0.00884683
TCF19	0.924169	0.679802	4.64661	14.1745	0.000584234	0.00886328
LOC101927296	-2.73459	-3.99177	-4.70338	14.1721	0.000584662	0.0088647
DPH3	0.773	0.814005	3.25289	14.1676	0.000585472	0.0088719
LOC154761	0.940644	1.60767	3.21238	14.1614	0.000586607	0.00888401
C1orf122	0.984854	0.754858	3.6796	14.145	0.00058958	0.00892392
ATP5G1	0.766559	0.171757	4.92817	14.1407	0.000590364	0.00893068
FOXN2	1.02964	1.13701	3.66686	14.1374	0.000590978	0.00893487
NEUROG2	-2.64997	-1.93301	-5.6453	14.1252	0.000593211	0.00896351
SESN2	1.12174	1.06119	3.1437	14.1133	0.000595396	0.00899111
UNKL	-0.967347	-1.02029	4.7352	14.1116	0.000595717	0.00899111
MTMR3	-0.716841	-0.56028	5.84637	14.1072	0.000596535	0.0089946
CCDC116	-0.0554029	-1.35866	-1.13326	14.1034	0.00059724	0.0089946
UFD1L	0.680192	0.561832	4.78458	14.1031	0.000597298	0.0089946
WDR12	0.738168	0.487368	3.80025	14.1012	0.000597647	0.0089946
C8orf58	-0.606331	-0.744601	3.35264	14.0999	0.000597877	0.0089946
ALOX12	-1.22479	-1.19316	3.3654	14.0993	0.000597987	0.0089946
LINC01166	-4.3171	-3.60976	-4.69438	14.0955	0.0005987	0.00899695
B3GNT5	0.976155	1.47951	4.31356	14.0934	0.000599087	0.00899695
LEPR	-1.60346	-1.38528	3.45471	14.0928	0.000599198	0.00899695
IMMT	0.644069	0.41647	5.6289	14.0912	0.000599502	0.00899695
MNS1	1.25207	0.908623	1.82661	14.0843	0.000600777	0.00900332
MCM3	1.02755	0.720843	5.7302	14.0838	0.000600883	0.00900332
TSPAN17	0.97509	0.885003	4.69191	14.0834	0.000600947	0.00900332
LINC00640	-0.825302	-1.67682	0.784109	14.0805	0.000601488	0.00900632
CISD1	0.757286	0.540239	3.65014	14.0649	0.00060442	0.00904255
UBLCP1	0.515501	0.542782	4.79976	14.064	0.00060459	0.00904255
RRP9	1.04787	0.193346	3.75561	14.0603	0.000605278	0.00904337
FIBCD1	2.5102	3.78277	-3.59135	14.06	0.000605328	0.00904337
ADAMTS8	2.5487	1.38157	0.600308	14.0531	0.000606638	0.00905783
TNFRSF11B	1.30918	1.11211	-0.0721613	14.0487	0.000607462	0.00906501
GGT7	-0.711746	-1.14251	3.51359	14.0461	0.000607954	0.00906725
ARFRP1	0.819427	0.658409	4.14503	14.0437	0.000608411	0.00906895
MRPS10	0.514024	0.530683	4.92415	14.0371	0.000609663	0.00907748
PPP2R3B	-0.49298	-0.770876	4.06425	14.0328	0.000610486	0.00907748
OXLD1	-0.398744	-0.664976	4.06205	14.0304	0.000610936	0.00907748
C6orf163	-1.00728	-1.0726	-0.332317	14.0303	0.000610955	0.00907748
TINF2	0.696797	0.338897	5.10476	14.0302	0.000610979	0.00907748
PAK1IP1	0.8968	0.52433	3.87871	14.0286	0.000611282	0.00907748
RPARP-AS1	-0.743897	-0.874036	2.97879	14.028	0.000611383	0.00907748
PPP1R13B	-0.670095	-0.579891	5.1758	14.026	0.00061178	0.00907829
TSPEAR-AS1	-2.58668	-2.16137	-2.12427	14.0193	0.000613053	0.00909208
DERL1	0.557473	0.557913	5.04545	14.0154	0.0006138	0.00909805
ACBD4	-0.880154	-1.05347	3.19506	14.0133	0.000614202	0.00909891
FOXL1	1.29802	2.27868	-1.02847	14.0099	0.000614855	0.0091035
BCL2L11	1.09696	1.08846	3.20389	14.0072	0.000615358	0.00910585
ZNF821	-0.902627	-0.843657	2.30816	13.9972	0.000617277	0.00912915
ARL6IP1	0.47538	0.984204	6.13198	13.9923	0.000618238	0.00913826
MRPS6	0.812782	0.531945	4.37712	13.9856	0.000619525	0.00915209
PAQR5	1.46464	1.24918	3.63107	13.9838	0.000619865	0.00915209
EIF2S2	0.728549	0.567282	6.33945	13.981	0.000620408	0.00915499
ENG	1.33855	1.6034	5.95033	13.9778	0.000621036	0.00915916
ALOX5AP	1.45289	1.80769	1.62252	13.9748	0.000621607	0.00916247
MRPL1	0.777707	0.302121	3.59281	13.9727	0.00062202	0.00916346
PES1	0.677944	0.368124	5.55132	13.9655	0.000623424	0.00917904
CLCA3P	2.73396	2.39624	-3.86856	13.9632	0.000623876	0.00918058
EVA1C	0.745979	0.0855495	3.79609	13.9604	0.000624408	0.0091833
STT3B	0.426947	0.611791	6.36323	13.9577	0.000624935	0.00918595
ACSL4	1.17314	1.3711	4.67483	13.9551	0.000625445	0.00918835
FKBP1A	0.753034	0.871981	7.29465	13.9435	0.000627732	0.00921683
FSBP	-1.43942	-0.797194	0.817763	13.9379	0.000628818	0.00922446
ATP5G3	0.804106	0.647862	6.17188	13.9373	0.000628948	0.00922446
NPIPA2	-0.888047	-1.47489	3.34322	13.9211	0.000632145	0.00926233
LINC00672	-0.859598	-1.17565	2.66337	13.9206	0.00063223	0.00926233
PDLIM7	1.50362	1.36223	5.52125	13.9184	0.000632678	0.00926376
POP1	1.29232	1.13563	3.12437	13.9152	0.000633296	0.00926457
CTSF	-1.87628	-1.60235	3.73227	13.9145	0.000633433	0.00926457
ZNF703	-1.22692	-1.22598	5.34337	13.912	0.00063394	0.00926523
IRS2	-1.33252	-1.57739	4.26415	13.9108	0.000634178	0.00926523
PLXNA2	-0.38827	-0.65018	5.01847	13.8997	0.000636378	0.00929223
ANKHD1	-0.376426	-0.577056	6.46007	13.8921	0.000637903	0.00930269
FAM43B	2.57231	2.04252	-2.02488	13.8911	0.000638103	0.00930269
ATP2A2	0.575779	0.556316	7.56885	13.89	0.000638332	0.00930269
DPH7	-0.412058	-0.880388	3.74588	13.8891	0.000638499	0.00930269
BLACAT1	2.57474	2.88638	-0.681352	13.8857	0.000639192	0.00930277
PPM1N	-1.1678	-1.04109	0.397343	13.8844	0.000639452	0.00930277
NOP16	0.820123	0.187737	4.47435	13.8838	0.000639559	0.00930277
GPI	0.675309	0.562293	7.34139	13.8808	0.000640176	0.00930663
SSSCA1	0.836556	0.425712	3.42078	13.8734	0.000641651	0.00932295
KLK15	-2.19372	-1.38717	-4.57692	13.8681	0.000642728	0.00933349
CLDN10	5.08678	5.25942	-0.127636	13.8638	0.000643582	0.00933575
MYT1	2.32781	-0.0807772	-5.22215	13.8638	0.000643589	0.00933575
NSUN5P2	-0.566787	-1.65544	3.21916	13.8586	0.000644645	0.00934593
XRCC5	0.663292	0.516641	7.46479	13.8565	0.000645061	0.00934685
IRF1	0.885637	0.495388	4.78866	13.8439	0.000647629	0.00937893
CCSAP	-1.0641	-0.756977	4.44959	13.8247	0.000651534	0.00943032
POU2F3	-0.727655	-0.839442	6.22882	13.8192	0.000652666	0.00943806
THAP9-AS1	-0.290082	-0.748574	5.03489	13.8187	0.000652781	0.00943806
LTB	2.49143	2.12535	2.19916	13.8134	0.00065387	0.00944479
SNRPF	0.804468	0.279709	4.57418	13.8126	0.00065402	0.00944479
PITPNB	0.571404	0.390821	5.96131	13.8101	0.000654537	0.00944479
SLC2A1-AS1	-1.67006	-1.0527	0.384974	13.8095	0.000654674	0.00944479
AMN	-0.497157	-1.06792	1.72582	13.8017	0.000656265	0.00946259
PRR11	0.575261	1.15697	5.04266	13.7925	0.000658179	0.00948502
ABTB1	-0.562661	-0.855486	4.00122	13.7898	0.000658735	0.00948786
GRK6	0.692978	0.347102	4.63646	13.7786	0.000661063	0.00950779
HSPA13	0.660247	1.04481	2.93676	13.7783	0.000661138	0.00950779
HNRNPU	0.706998	0.561128	7.88697	13.778	0.000661196	0.00950779
DZIP1L	-1.15178	-1.39201	2.98548	13.759	0.000665161	0.00955961
CDK1	1.57021	1.54899	4.37516	13.7541	0.000666185	0.00956913
PDE7A	0.843588	0.689332	4.4616	13.7488	0.000667312	0.00957531
C1orf35	-0.342327	-0.730201	4.11762	13.7481	0.000667454	0.00957531
WRAP53	0.933408	0.532443	2.71502	13.7469	0.0006677	0.00957531
TNNT2	-1.18531	-1.69383	2.92701	13.7396	0.000669243	0.00959225
SERPINB13	0.417046	1.75468	5.80059	13.7304	0.000671204	0.00961109
ATF3	-0.0796819	1.16848	2.63919	13.73	0.000671284	0.00961109
LOC285696	-1.18517	-1.32061	0.11707	13.7246	0.000672424	0.00961558
LRRIQ3	2.55089	3.29569	-2.92307	13.7239	0.000672571	0.00961558
NR1D1	-0.437273	-2.38628	4.95152	13.7234	0.000672687	0.00961558
RIN2	0.612567	0.888247	5.52866	13.7166	0.000674128	0.00963097
ASIC2	-2.17395	-2.56779	-3.17404	13.7088	0.000675795	0.00964958
AGPAT5	0.876803	0.827077	3.764	13.7057	0.000676461	0.00965388
STARD3NL	0.935069	1.07252	2.74805	13.7016	0.000677339	0.00965655
IKBIP	0.783645	1.02282	3.43227	13.7014	0.000677377	0.00965655
CPNE7	1.45832	-0.0429915	1.79204	13.6977	0.000678167	0.00966261
SEC23B	0.847284	0.779029	4.86744	13.6838	0.00068116	0.0096944
VCP	0.677648	0.665825	7.51868	13.6836	0.000681207	0.0096944
ZNF207	0.635777	0.643504	6.51339	13.6806	0.000681855	0.0096944
LPAR3	0.818907	0.951152	1.9227	13.6806	0.000681864	0.0096944
ASS1	-0.751484	-0.944226	6.13462	13.6752	0.000683023	0.00970161
ARMT1	0.493464	0.853196	3.30414	13.6748	0.000683104	0.00970161
ANO9	-1.03054	-1.51449	6.54303	13.6578	0.000686793	0.00974878
MFI2	2.02536	2.40955	2.33296	13.6528	0.000687885	0.00975905
RAB19	3.06226	2.53152	-4.29502	13.6486	0.000688799	0.00976677
RBFOX3	-1.48768	-2.06077	-1.54938	13.64	0.000690693	0.00978839
LGALS9	0.998009	1.7313	3.34901	13.6375	0.000691234	0.00979082
SCO1	0.707162	0.703852	3.45174	13.6263	0.000693691	0.00982037
NFKBIE	1.04579	0.992079	2.48207	13.623	0.000694427	0.00982553
LINC01163	2.43962	1.05626	-4.99137	13.6136	0.000696511	0.00984976
RPL39L	1.01643	0.590902	2.25838	13.6069	0.000697985	0.00986533
ZNF385B	-1.67222	0.428155	-2.36546	13.6037	0.000698689	0.00987
GPR68	0.941364	1.43194	3.53455	13.5974	0.000700102	0.00988182
ST3GAL1	1.45727	1.32975	3.99255	13.5966	0.000700272	0.00988182
SLC38A5	0.861987	0.899098	4.18657	13.5816	0.000703637	0.00992218
DUSP4	1.86408	1.35638	3.52695	13.5805	0.000703882	0.00992218
TBC1D1	1.16703	1.28928	4.30927	13.5593	0.000708645	0.00998401
CCNA2	1.36763	1.73463	4.11629	13.5573	0.000709104	0.00998517
SMIM12	0.510357	0.477504	4.87732	13.555	0.000709613	0.00998703
GUCA1B	-0.823788	-1.21794	2.32283	13.5453	0.000711803	0.0100125
PTX3	3.08679	1.85409	0.388355	13.541	0.000712785	0.010021
FUOM	1.17392	0.908527	1.60917	13.538	0.000713473	0.0100254
BIRC5	1.47752	1.92208	4.15241	13.5356	0.000714023	0.0100278
ALG10	1.29399	1.29338	0.562764	13.5296	0.000715382	0.0100404
ELK3	0.972926	1.14831	4.91763	13.5283	0.000715684	0.0100404
WNT7A	1.22716	1.69562	0.815477	13.5248	0.000716489	0.0100464
BCAR3	-1.20808	-1.10513	3.29888	13.5209	0.000717371	0.0100502
NRARP	0.985032	0.636952	4.78407	13.5197	0.000717655	0.0100502
CLK3	-0.690225	-0.643332	4.63554	13.5186	0.000717901	0.0100502
VAMP2	-0.652403	-0.925842	5.8187	13.5135	0.000719072	0.0100571
LRRC7	-2.03651	-3.11177	-2.06612	13.5131	0.000719152	0.0100571
PTGS2	2.70444	3.20971	2.00911	13.5037	0.000721331	0.0100823
TKT	1.08528	0.706437	6.53001	13.494	0.000723559	0.0101081
PLCH2	-0.709179	-1.58054	6.51013	13.4855	0.000725545	0.0101305
C11orf96	1.9334	0.850708	2.94918	13.4832	0.000726058	0.0101323
CKLF	0.783875	0.728822	2.69428	13.4816	0.000726447	0.0101324
RIMBP2	-1.51252	-1.54994	1.24145	13.4797	0.000726875	0.010133
DTNB	0.905629	1.01473	2.76149	13.4641	0.000730515	0.0101784
LCE2C	-2.00935	-0.993034	5.56785	13.4622	0.000730958	0.0101792
FAM13A-AS1	-0.788244	-1.16282	3.11059	13.459	0.000731711	0.0101843
DAGLB	-0.659702	-0.6546	4.22377	13.4452	0.000734956	0.0102241
SNORA73B	2.59671	1.62114	-1.56719	13.4397	0.000736257	0.0102368
MST1P2	-1.13237	-1.98302	3.53631	13.4319	0.000738095	0.010257
EZH1	-0.920832	-1.02822	5.18526	13.4296	0.000738635	0.0102591
TCF15	0.678884	1.64644	-2.12215	13.4243	0.00073989	0.0102712
CCDC183	-1.25066	-1.55453	0.83565	13.422	0.000740447	0.0102735
TMEM43	-0.673986	-0.632001	6.95437	13.4114	0.00074297	0.0103031
TREML1	2.38609	3.60959	-1.28149	13.4086	0.00074363	0.0103031
NCS1	-0.71872	-0.471411	4.91384	13.4069	0.000744035	0.0103031
ALKBH2	0.0746486	-0.632511	3.59458	13.4054	0.000744409	0.0103031
LOC401134	-2.34687	-2.8537	-0.664446	13.4049	0.000744523	0.0103031
CD109	0.117231	0.708328	5.82132	13.4009	0.000745484	0.010311
RFK	0.623539	0.894932	3.07963	13.388	0.000748572	0.0103483
IRAK1	0.671957	0.712079	6.18177	13.3856	0.000749161	0.01035
MED4-AS1	2.94651	-1.31451	-4.98351	13.3842	0.000749476	0.01035
LINC00893	-0.908288	-2.0143	2.46934	13.3818	0.000750071	0.0103528
RTKN2	1.16209	1.25028	1.18033	13.3754	0.000751612	0.0103602
AP5Z1	-0.562723	-0.904531	5.95634	13.374	0.00075194	0.0103602
UBE2F	0.756224	1.07942	4.17094	13.3734	0.000752087	0.0103602
NPIPA3	-0.891444	-1.47464	2.7201	13.3731	0.000752171	0.0103602
SLC17A7	-2.30538	-2.35753	-0.359545	13.3682	0.000753348	0.010371
CTDSPL2	0.471325	0.956802	3.84448	13.3655	0.00075402	0.0103748
SP8	-1.84277	-1.08086	1.50011	13.357	0.000756078	0.0103929
DGKA	-0.529709	-0.897508	6.74614	13.3555	0.000756441	0.0103929
MFSD1	-0.0200785	0.590351	5.04265	13.3552	0.000756511	0.0103929
SERPINH1	1.32331	1.34748	5.83471	13.3534	0.000756942	0.0103934
YBX1	0.802969	0.55865	8.51671	13.3486	0.000758115	0.0103998
CES5AP1	-2.13956	-2.23675	-5.27344	13.3481	0.000758256	0.0103998
HEXIM1	-0.600233	-0.281954	5.83709	13.3467	0.000758583	0.0103998
PLEKHA5	-0.609333	-0.361063	4.92148	13.3371	0.000760938	0.0104221
AP2S1	0.939527	1.01599	5.34709	13.3369	0.000760996	0.0104221
CYBA	1.11931	1.4926	4.08677	13.3321	0.000762176	0.0104328
LGI3	-2.75443	-3.48039	2.48245	13.3241	0.000764125	0.0104541
RRAS2	0.636564	0.737062	3.47437	13.3179	0.000765671	0.0104698
CCNB2	1.3393	1.87507	3.52361	13.3131	0.000766848	0.0104805
SAA4	2.78886	2.06463	-2.25997	13.3113	0.000767282	0.010481
ANKRD20A12P	-1.84137	-2.23319	0.0686224	13.3072	0.000768301	0.0104895
SSR1	0.487981	0.614915	6.62236	13.2981	0.000770575	0.0105152
BCCIP	0.644441	0.251523	4.93214	13.2914	0.000772235	0.0105324
LOC101927391	-0.814759	-0.898144	0.949391	13.2783	0.000775515	0.0105717
XBP1	1.21256	1.18414	5.93978	13.2751	0.000776316	0.0105772
LOC113230	-1.37774	-1.0081	1.89433	13.2694	0.000777751	0.0105894
ODF3L2	-1.33363	-2.76312	-4.07378	13.2683	0.000778016	0.0105894
SCGB1A1	-2.51236	-0.697335	-5.3249	13.2638	0.000779163	0.0105945
GOT1	0.76492	0.707493	4.13269	13.2637	0.000779193	0.0105945
SRA1	0.727128	0.39423	4.34117	13.2607	0.000779938	0.0105992
TPT1-AS1	-0.796891	-1.10068	3.13048	13.2533	0.000781811	0.0106126
CYB5R4	0.717712	1.09714	3.17826	13.2529	0.000781912	0.0106126
DNM1L	0.514173	0.465681	5.76906	13.252	0.000782127	0.0106126
GNRHR	2.15409	3.37708	-3.21582	13.2446	0.000784017	0.0106328
PTGR1	0.930224	0.679822	4.59435	13.2425	0.000784548	0.0106345
SYNGR1	-0.889157	-0.933318	5.09262	13.2409	0.000784946	0.0106345
LOC101929897	1.75584	1.42638	-1.98826	13.2381	0.000785662	0.0106388
C7orf43	-0.638849	-0.935326	4.95381	13.2317	0.000787289	0.0106545
SHB	1.29901	0.915429	4.56598	13.2304	0.000787625	0.0106545
ICOS	3.47029	2.98397	-0.968864	13.2258	0.000788801	0.0106649
MAP1LC3C	-1.13039	-1.1072	0.490386	13.2196	0.000790401	0.0106811
APOBEC3B	1.18784	1.47798	1.66428	13.2168	0.000791116	0.0106853
LOC90768	3.17069	3.00637	-3.52004	13.2137	0.000791898	0.0106904
JPH4	-1.5248	-1.33859	-0.681256	13.2104	0.000792748	0.0106964
PMEPA1	0.952075	1.33296	4.9056	13.2078	0.000793425	0.0106999
SLC25A42	-0.754404	-0.907581	2.74035	13.2063	0.000793813	0.0106999
GSTM5	-2.34256	-2.03168	0.157349	13.1949	0.00079676	0.0107342
CRIP3	-2.97229	-2.83007	-2.25357	13.1921	0.00079748	0.0107363
F10	-2.09389	-1.95351	1.37647	13.1911	0.000797732	0.0107363
RGS14	0.578399	-0.00199393	4.86256	13.1866	0.000798892	0.0107431
PCDH17	1.38472	1.77305	0.514594	13.186	0.000799045	0.0107431
MEGF6	-1.08313	-1.64515	6.82403	13.174	0.000802171	0.010762
PRSS53	1.57288	2.45736	3.90497	13.1729	0.000802463	0.010762
EXOSC3	0.822673	0.806913	3.17699	13.1723	0.000802607	0.010762
HAT1	0.914811	0.625521	4.85241	13.1719	0.000802728	0.010762
CRISPLD2	1.52352	0.952333	5.60291	13.1718	0.000802741	0.010762
NR5A1	-2.34283	-2.81641	-4.37426	13.1712	0.000802892	0.010762
FAM210A	0.664114	0.745172	3.23396	13.1621	0.000805284	0.0107886
PRPS2	0.663715	0.519205	4.95683	13.1512	0.000808144	0.0108214
PDE12	0.535003	0.702874	4.22103	13.1451	0.000809756	0.0108371
LINC01355	-0.879581	-0.825721	3.14911	13.1437	0.00081013	0.0108371
UBE2Q2	0.443969	0.777752	4.76251	13.1384	0.000811527	0.0108503
CD276	0.828366	1.0051	5.253	13.1332	0.000812896	0.0108631
DDI2	1.01053	1.69102	1.10983	13.1311	0.000813443	0.0108647
CATSPERD	-0.26464	-2.94864	-4.38448	13.1296	0.000813838	0.0108647
KIF23	1.45089	1.65691	3.93214	13.1246	0.000815175	0.0108746
PPP1R13L	-0.46517	-0.803663	7.17376	13.1237	0.000815401	0.0108746
DNAJC5	0.536056	0.700416	6.36802	13.122	0.000815869	0.0108754
PRKAB2	-0.616353	-0.371629	4.56082	13.1013	0.000821376	0.0109357
WDR47	-0.751996	-0.290228	4.90294	13.1011	0.000821438	0.0109357
GATB	0.799797	1.03478	4.23128	13.1004	0.000821634	0.0109357
PLA2G6	-0.947846	-1.34507	4.19323	13.0934	0.000823497	0.0109497
ZC3H6	-1.25797	-0.770603	4.23097	13.0934	0.000823516	0.0109497
FCN3	2.38693	2.15739	-0.641285	13.0909	0.000824183	0.0109531
GPR180	0.727989	0.842084	2.96144	13.0874	0.000825114	0.01096
AP5S1	0.851916	0.905711	2.90034	13.0844	0.000825914	0.0109651
LCE2D	-2.52476	-1.40821	4.28399	13.075	0.000828468	0.0109935
APOO	1.00342	0.750081	2.04443	13.0724	0.000829156	0.0109971
WNT7B	-0.713822	-0.779397	5.04108	13.0694	0.000829977	0.0110025
PPP2R5E	0.538943	0.775521	4.46306	13.0531	0.000834414	0.0110558
KAT8	-0.424834	-0.758824	4.27723	13.0489	0.000835569	0.0110655
[truncated: 24,474 more rows]
